# Supplementary material for: The Potent G-Quadruplex-Binding Compound QN-302 Downregulates S100P Gene Expression in Cells and in an In Vivo Model of Pancreatic Cancer
Source: Molecules. 2023 Mar 7;28(6):2452. doi: 10.3390/molecules28062452 (PMC10051992; doi:10.3390/molecules28062452)
Supplement: Supplementary file 1 [file molecules-28-02452-s001.zip]

Archive with 1 entries (1 files):
- molecules-2207497-supplementary table S1.xlsx
