# Supplementary material for: The Potent G-Quadruplex-Binding Compound QN-302 Downregulates S100P Gene Expression in Cells and in an In Vivo Model of Pancreatic Cancer
Source: Molecules. 2023 Mar 7;28(6):2452. doi: 10.3390/molecules28062452 (PMC10051992; doi:10.3390/molecules28062452)
Supplement: Supplementary file 1 [file molecules-28-02452-s001.zip › molecules-2207497-supplementary table S1.xlsx]

## Sheet: PDAC-poor-Diff VS Normal
Gene ID	log2FoldChange [PDAC Poorly Diff vs Normal Pancreas]	FDR	Down	Up	Strong down	Strong Up
BPIFB1	31.141	2.61749e-10	0	1	0	1
FGFBP1	28.981	5.78021e-09	0	1	0	1
LYPD2	27.244	6.52955e-08	0	1	0	1
KRT6A	12.561	0.0361351	0	1	0	1
KRT13	12.044	2.37046e-05	0	1	0	1
FAT2	12.038	0.046997	0	1	0	1
KLHDC7B	11.146	0.0245295	0	1	0	1
DSG3	10.541	0.0274832	0	1	0	1
KRT4	10.445	0.00219397	0	1	0	1
PADI1	10.371	0.0976183	0	1	0	0
LY6D	10.301	0.100366	0	0	0	0
KRT17	10.261	0.00123755	0	1	0	1
MUC4	10.259	0.0350385	0	1	0	1
PKP1	9.948	0.0420832	0	1	0	1
KRT16	9.854	0.000222892	0	1	0	1
SERPINB5	9.766	0.0478431	0	1	0	1
TNS4	9.724	0.00443216	0	1	0	1
KRT5	9.589	0.0066258	0	1	0	1
PI3	9.438	0.019554	0	1	0	1
MIR205HG	9.327	0.14543	0	0	0	0
IDO1	9.091	7.70815e-05	0	1	0	1
FAM83A	9.087	0.0171874	0	1	0	1
ADGRF1	8.989	0.00612091	0	1	0	1
SERPINB3	8.873	0.165246	0	0	0	0
KRT6B	8.858	0.172001	0	0	0	0
CLCA2	8.614	0.186158	0	0	0	0
S100A2	8.588	5.74158e-05	0	1	0	1
ABCA12	8.586	0.187507	0	0	0	0
GSDMC	8.388	0.200588	0	0	0	0
KRT14	8.382	0.200881	0	0	0	0
MMP3	8.32	0.20492	0	0	0	0
CLCA4	8.299	0.121589	0	0	0	0
PADI3	8.196	0.213088	0	0	0	0
SPDEF	8.191	0.098845	0	1	0	0
GJB4	8.049	0.00526486	0	1	0	1
TRIM29	7.978	0.0132167	0	1	0	1
ZNF750	7.924	0.233884	0	0	0	0
MUC16	7.879	0.0360084	0	1	0	1
ANXA8	7.804	0.202955	0	0	0	0
CALML5	7.804	0.241896	0	0	0	0
STYK1	7.797	0.00187923	0	1	0	1
STRA6	7.765	0.00374429	0	1	0	1
TMEM40	7.756	0.0172982	0	1	0	1
UGT1A10	7.751	0.170096	0	0	0	0
GJB6	7.75	0.245528	0	0	0	0
TMPRSS4	7.675	2.57202e-05	0	1	0	1
SLC6A14	7.671	0.0034401	0	1	0	1
CHST6	7.649	0.00133422	0	1	0	1
KLK10	7.552	0.00528147	0	1	0	1
GJB3	7.423	0.0108599	0	1	0	1
A2ML1	7.367	0.275475	0	0	0	0
COX6B2	7.339	0.0043276	0	1	0	1
FER1L4	7.315	0.000216221	0	1	0	1
SLPI	7.26	0.019201	0	1	0	1
KCP	7.258	0.000554893	0	1	0	1
DSC3	7.206	0.00299094	0	1	0	1
MUC5AC	7.152	0.0428885	0	1	0	1
LGR6	6.989	0.041119	0	1	0	1
GATA3	6.988	0.00135693	0	1	0	1
SLCO1B3	6.977	0.000850287	0	1	0	1
DQX1	6.952	0.000222892	0	1	0	1
DHRS9	6.934	0.133752	0	0	0	0
ATG9B	6.913	0.0133171	0	1	0	1
TMPRSS11D	6.908	0.312327	0	0	0	0
HCAR2	6.896	0.0288492	0	1	0	1
MUC2	6.895	0.313727	0	0	0	0
WFDC2	6.891	0.000394389	0	1	0	1
PSCA	6.864	0.0012742	0	1	0	1
BLACAT1	6.86	0.00423051	0	1	0	1
GJB5	6.85	0.0161144	0	1	0	1
GABRP	6.821	0.0126119	0	1	0	1
COL17A1	6.778	5.53955e-06	0	1	0	1
SLCO1B7	6.739	0.0327619	0	1	0	1
ALPP	6.724	0.329376	0	0	0	0
ZG16B	6.709	0.0481263	0	1	0	1
HES2	6.679	0.00486551	0	1	0	1
SAA2	6.673	0.0201007	0	1	0	1
PLA2G4E	6.659	0.127294	0	0	0	0
SCEL	6.638	0.320399	0	0	0	0
APOA4	6.627	0.00262632	0	1	0	1
HMGA2	6.624	0.0030287	0	1	0	1
WTAPP1	6.597	0.024503	0	1	0	1
IL1A	6.516	NA	0	0	0	0
KRT15	6.501	0.000394263	0	1	0	1
KRT81	6.474	NA	0	0	0	0
LRRC15	6.427	0.0158241	0	1	0	1
DRC1	6.425	NA	0	0	0	0
AIM1L	6.42	0.00178788	0	1	0	1
CYP24A1	6.418	0.180682	0	0	0	0
DUOX2	6.378	0.0999008	0	1	0	0
KLK8	6.373	0.0892007	0	1	0	0
AIM2	6.365	0.107113	0	0	0	0
AFAP1-AS1	6.363	0.0151651	0	1	0	1
FOXJ1	6.359	0.000753456	0	1	0	1
AHNAK2	6.356	0.000243155	0	1	0	1
SPOCD1	6.336	0.0207285	0	1	0	1
CCR7	6.298	0.0281063	0	1	0	1
ANXA8L1	6.297	0.361754	0	0	0	0
WISP3	6.289	NA	0	0	0	0
GALNT5	6.281	0.141317	0	0	0	0
UPK3B	6.279	NA	0	0	0	0
WFDC21P	6.275	NA	0	0	0	0
COL22A1	6.259	0.0326489	0	1	0	1
HLA-H	6.255	NA	0	0	0	0
PPFIA4	6.237	0.00179199	0	1	0	1
NAGS	6.208	0.0163541	0	1	0	1
ALDH3B2	6.189	0.0285646	0	1	0	1
IVL	6.189	NA	0	0	0	0
SH3D21	6.171	2.79839e-05	0	1	0	1
LINC01559	6.127	0.386199	0	0	0	0
RNASE7	6.11	NA	0	0	0	0
GPR87	6.088	0.0120872	0	1	0	1
SLC4A11	6.048	0.00321806	0	1	0	1
SH3PXD2A-AS1	6.012	0.0997208	0	1	0	0
HCAR3	6.002	NA	0	0	0	0
CCL20	6.001	0.0157871	0	1	0	1
SCGB1A1	5.998	NA	0	0	0	0
KLK7	5.966	0.101707	0	0	0	0
TFF2	5.935	0.0326489	0	1	0	1
LYPD3	5.886	0.00735279	0	1	0	1
C19orf67	5.863	0.00623851	0	1	0	1
HOXA13	5.853	0.00114666	0	1	0	1
PITX1	5.835	0.00386812	0	1	0	1
SDR16C5	5.832	0.338433	0	0	0	0
CST1	5.831	NA	0	0	0	0
SERPINB4	5.831	NA	0	0	0	0
CEACAM5	5.828	0.168948	0	0	0	0
C20orf197	5.824	0.0417066	0	1	0	1
SIM2	5.813	0.037941	0	1	0	1
SLCO1B1	5.793	NA	0	0	0	0
SPRR1B	5.77	NA	0	0	0	0
CDH26	5.73	0.000589859	0	1	0	1
HS3ST3A1	5.693	NA	0	0	0	0
GAS2L2	5.638	NA	0	0	0	0
NMU	5.609	NA	0	0	0	0
SRMS	5.604	NA	0	0	0	0
EGLN3	5.588	0.00168793	0	1	0	1
ZBED2	5.576	NA	0	0	0	0
ESPN	5.547	0.0476147	0	1	0	1
CP	5.516	0.0320659	0	1	0	1
ALPPL2	5.503	NA	0	0	0	0
S100P	5.501	0.203992	0	1	0	1
LYPD5	5.496	0.0515883	0	1	0	0
ZNF812	5.496	NA	0	0	0	0
TMPRSS15	5.481	0.247313	0	0	0	0
ADGRF4	5.46	0.26636	0	0	0	0
ARHGAP40	5.453	0.0996347	0	1	0	0
CDA	5.453	NA	0	0	0	0
KRT19	5.452	4.65909e-06	0	1	0	1
BEAN1	5.439	0.0958685	0	1	0	0
CAPN14	5.436	NA	0	0	0	0
VWA3A	5.434	0.0611279	0	1	0	0
ALOX15B	5.43	NA	0	0	0	0
TNFRSF13C	5.412	NA	0	0	0	0
WNT10A	5.4	NA	0	0	0	0
MYBPC1	5.388	0.10839	0	0	0	0
LCT	5.379	0.251617	0	0	0	0
DUOX1	5.356	0.0201842	0	1	0	1
MMP13	5.33	NA	0	0	0	0
C17orf53	5.297	0.00637323	0	1	0	1
CXCL5	5.297	0.0134916	0	1	0	1
ENKUR	5.286	0.0496859	0	1	0	1
SLC2A1	5.285	0.00111322	0	1	0	1
C15orf62	5.277	NA	0	0	0	0
CEACAM6	5.258	0.0755147	0	1	0	0
MIR210HG	5.244	NA	0	0	0	0
NRIR	5.244	NA	0	0	0	0
EFNA3	5.238	0.0460913	0	1	0	1
PNCK	5.233	NA	0	0	0	0
RNA5S9	5.229	NA	0	0	0	0
DLEC1	5.227	0.0069085	0	1	0	1
TNNT2	5.219	NA	0	0	0	0
GJB2	5.206	0.00168866	0	1	0	1
RPLP0P2	5.202	NA	0	0	0	0
TNNI2	5.191	0.00461672	0	1	0	1
SI	5.189	0.237823	0	0	0	0
KRT78	5.179	NA	0	0	0	0
HRASLS2	5.176	0.120947	0	0	0	0
MTRNR2L8	5.176	0.106013	0	0	0	0
LEMD1	5.175	0.126108	0	0	0	0
ST6GALNAC1	5.163	0.00515815	0	1	0	1
CSTA	5.158	0.114373	0	0	0	0
OAS2	5.152	0.000335798	0	1	0	1
ALOX12	5.15	NA	0	0	0	0
NTF4	5.14	NA	0	0	0	0
SPRR2A	5.134	NA	0	0	0	0
UGT1A7	5.127	NA	0	0	0	0
SAA1	5.107	0.06618	0	1	0	0
PTPRR	5.101	0.0258214	0	1	0	1
C10orf99	5.091	NA	0	0	0	0
TFF1	5.091	0.263157	0	0	0	0
UGT1A9	5.078	NA	0	0	0	0
SLC6A15	5.047	NA	0	0	0	0
AGMO	5.043	0.0949615	0	1	0	0
ADAMTS14	5.032	0.00873076	0	1	0	1
AOC1	5.014	0.00202596	0	1	0	1
IL20RB	5.006	0.0171046	0	1	0	1
CEACAM1	5.004	0.000371719	0	1	0	1
LAMB3	5.003	0.000588334	0	1	0	1
FAM71E2	5.002	NA	0	0	0	0
ICAM5	4.992	0.0137712	0	1	0	1
MIR7854	4.988	NA	0	0	0	0
ARMC3	4.981	0.0168547	0	1	0	1
DUSP5P1	4.953	NA	0	0	0	0
ARHGAP27	4.948	0.0170768	0	1	0	1
ATP2C2	4.929	0.0097785	0	1	0	1
XDH	4.929	0.000200841	0	1	0	1
LINC01226	4.917	NA	0	0	0	0
SPRR3	4.917	NA	0	0	0	0
LOC101928710	4.906	NA	0	0	0	0
UNC5B-AS1	4.906	NA	0	0	0	0
MIR6819	4.894	NA	0	0	0	0
P2RY2	4.891	0.00132622	0	1	0	1
ABCA4	4.89	NA	0	0	0	0
FEZF1-AS1	4.878	0.246131	0	0	0	0
LINC00673	4.874	0.000531031	0	1	0	1
STRC	4.871	NA	0	0	0	0
LINC01468	4.865	0.0552054	0	1	0	0
FBN2	4.864	0.0433417	0	1	0	1
RPTN	4.856	NA	0	0	0	0
OASL	4.853	0.046817	0	1	0	1
PAX9	4.848	0.263063	0	0	0	0
EFCAB1	4.838	0.152629	0	0	0	0
EPS8L1	4.831	0.000409449	0	1	0	1
LINC01225	4.813	NA	0	0	0	0
SFN	4.803	0.00277429	0	1	0	1
APOL1	4.801	0.00395254	0	1	0	1
VSIG2	4.8	0.0453971	0	1	0	1
MTRNR2L1	4.795	0.320918	0	0	0	0
TNFRSF6B	4.794	0.0069477	0	1	0	1
RP1L1	4.791	0.0694719	0	1	0	0
SLCO4A1-AS1	4.789	NA	0	0	0	0
RARRES1	4.788	0.0068359	0	1	0	1
ERN2	4.781	0.0180863	0	1	0	1
TMEM156	4.78	NA	0	0	0	0
TP73	4.778	0.014791	0	1	0	1
VSTM2L	4.757	0.00604994	0	1	0	1
PLEKHN1	4.739	0.00374429	0	1	0	1
BIK	4.738	0.0115554	0	1	0	1
AATBC	4.721	NA	0	0	0	0
MSLN	4.718	0.0139711	0	1	0	1
RARRES3	4.714	0.00362202	0	1	0	1
LINC01429	4.711	NA	0	0	0	0
FABP6	4.702	NA	0	0	0	0
PPAPDC1A	4.695	NA	0	0	0	0
PNPLA3	4.692	0.0888197	0	1	0	0
CYP2C19	4.685	0.362103	0	0	0	0
CCNJL	4.674	0.0734778	0	1	0	0
SNORA11	4.661	NA	0	0	0	0
CASP14	4.652	0.524911	0	0	0	0
ARHGAP23	4.65	NA	0	0	0	0
CELSR1	4.645	0.00156065	0	1	0	1
CYP4F22	4.641	NA	0	0	0	0
TRPM2-AS	4.637	NA	0	0	0	0
KRT79	4.636	NA	0	0	0	0
RLBP1	4.636	NA	0	0	0	0
MUC5B	4.621	0.142759	0	0	0	0
CPAMD8	4.619	0.00828772	0	1	0	1
CRABP2	4.617	0.00352882	0	1	0	1
IL1RN	4.599	0.0485187	0	1	0	1
FLJ22447	4.598	NA	0	0	0	0
LOC400927-CSNK1E	4.596	NA	0	0	0	0
GPR78	4.591	NA	0	0	0	0
C11orf53	4.581	NA	0	0	0	0
OVCH2	4.577	NA	0	0	0	0
DAW1	4.576	NA	0	0	0	0
TGM5	4.576	NA	0	0	0	0
KCNN4	4.574	0.0141903	0	1	0	1
ALDH3A1	4.567	0.0408629	0	1	0	1
TNFRSF18	4.562	NA	0	0	0	0
SYT8	4.558	0.00735756	0	1	0	1
DRC7	4.554	NA	0	0	0	0
WISP1	4.548	0.0125934	0	1	0	1
DUOXA2	4.545	0.364518	0	0	0	0
C7orf57	4.541	NA	0	0	0	0
HLA-DRB3	4.541	NA	0	0	0	0
UGT1A3	4.537	NA	0	0	0	0
S100A3	4.536	NA	0	0	0	0
COL7A1	4.533	0.00518868	0	1	0	1
CXCL13	4.533	NA	0	0	0	0
B3GNT3	4.532	0.000437145	0	1	0	1
CRIP1	4.532	0.0149446	0	1	0	1
KREMEN2	4.528	0.0201842	0	1	0	1
C2orf50	4.527	NA	0	0	0	0
FSCN1	4.527	0.00179199	0	1	0	1
SLC16A3	4.523	0.00374429	0	1	0	1
BBOX1-AS1	4.514	NA	0	0	0	0
FAM83C	4.512	NA	0	0	0	0
SERPINB13	4.512	NA	0	0	0	0
ACTBL2	4.499	NA	0	0	0	0
HS3ST1	4.495	0.0173491	0	1	0	1
TSPAN1	4.495	0.00492513	0	1	0	1
FER1L6	4.491	0.0351318	0	1	0	1
ITGA2	4.478	0.00568761	0	1	0	1
ARMC12	4.465	NA	0	0	0	0
PLA2G4F	4.458	0.0357645	0	1	0	1
TSPEAR-AS1	4.452	0.0302992	0	1	0	1
SH3GL3	4.447	NA	0	0	0	0
CAPN8	4.445	0.00219468	0	1	0	1
IL2RG	4.442	0.0110872	0	1	0	1
CFAP47	4.44	0.0236589	0	1	0	1
IRX5	4.417	0.0621204	0	1	0	0
LY75	4.415	0.0490765	0	1	0	1
ADAM8	4.414	0.000455052	0	1	0	1
CCDC114	4.405	0.020782	0	1	0	1
DAPP1	4.405	0.103655	0	0	0	0
CD164L2	4.4	NA	0	0	0	0
LOC101928841	4.391	0.0643339	0	1	0	0
SLC7A4	4.39	NA	0	0	0	0
NIPAL4	4.384	NA	0	0	0	0
MYEOV	4.378	0.00619604	0	1	0	1
TSSK6	4.378	NA	0	0	0	0
RNF5	4.377	NA	0	0	0	0
SERPINB11	4.377	NA	0	0	0	0
TGM2	4.374	0.000415469	0	1	0	1
C9orf117	4.369	NA	0	0	0	0
IFI44L	4.361	0.00170058	0	1	0	1
SNORA38B	4.351	0.0326489	0	1	0	1
ULBP2	4.35	0.12375	0	0	0	0
ARNTL2	4.344	0.00590713	0	1	0	1
SNORA80E	4.34	NA	0	0	0	0
RHEBL1	4.334	NA	0	0	0	0
ERC2-IT1	4.327	0.472794	0	0	0	0
BCAS1	4.325	0.0244476	0	1	0	1
COL11A1	4.318	0.0122404	0	1	0	1
XKRX	4.318	NA	0	0	0	0
CYP4B1	4.313	0.0849414	0	1	0	0
LINC00964	4.304	NA	0	0	0	0
S100A7	4.304	NA	0	0	0	0
LCN2	4.284	0.208776	0	0	0	0
OTX1	4.279	0.0844815	0	1	0	0
GBP6	4.275	NA	0	0	0	0
VSNL1	4.274	NA	0	0	0	0
RNF183	4.27	NA	0	0	0	0
C20orf203	4.269	NA	0	0	0	0
LY6K	4.264	NA	0	0	0	0
CLEC2B	4.262	0.00170058	0	1	0	1
SCGB3A1	4.256	0.129346	0	0	0	0
HAS3	4.25	0.000554893	0	1	0	1
PLEKHM1	4.248	NA	0	0	0	0
FBXO39	4.245	NA	0	0	0	0
OAS1	4.245	0.00491534	0	1	0	1
SCN5A	4.239	NA	0	0	0	0
C6orf118	4.237	NA	0	0	0	0
UCN2	4.232	NA	0	0	0	0
GNA15	4.228	0.0351461	0	1	0	1
VILL	4.208	0.00312748	0	1	0	1
LINC01133	4.204	0.061326	0	1	0	0
MUC17	4.204	0.24497	0	0	0	0
MMP12	4.202	NA	0	0	0	0
PRR29	4.201	NA	0	0	0	0
POSTN	4.193	0.173542	0	0	0	0
UGT1A5	4.175	NA	0	0	0	0
MIRLET7I	4.149	NA	0	0	0	0
LOC100131347	4.147	NA	0	0	0	0
KIF17	4.139	NA	0	0	0	0
PDZD7	4.126	0.0813056	0	1	0	0
VWA3B	4.109	NA	0	0	0	0
GUCY1B2	4.104	0.136823	0	0	0	0
CLIC3	4.102	0.195128	0	0	0	0
FAM95A	4.096	NA	0	0	0	0
MUC20	4.091	NA	0	0	0	0
SLC6A19	4.091	0.103481	0	0	0	0
CCDC87	4.09	NA	0	0	0	0
COL1A1	4.09	0.0234569	0	1	0	1
TNFRSF25	4.088	0.00462328	0	1	0	1
ISG15	4.086	0.000394389	0	1	0	1
PHACTR3	4.085	NA	0	0	0	0
SHH	4.078	0.084609	0	1	0	0
MIR135B	4.074	NA	0	0	0	0
LINC00842	4.069	NA	0	0	0	0
SLC2A1-AS1	4.069	NA	0	0	0	0
NOD2	4.065	0.0366928	0	1	0	1
HOXA3	4.063	0.0495606	0	1	0	1
TYMP	4.063	0.00385591	0	1	0	1
CASP1P2	4.06	NA	0	0	0	0
TAP2	4.06	NA	0	0	0	0
TBX20	4.06	NA	0	0	0	0
P2RY6	4.058	0.051468	0	1	0	0
SH2D6	4.057	NA	0	0	0	0
SCARNA22	4.055	NA	0	0	0	0
SRRM5	4.053	NA	0	0	0	0
CA9	4.052	0.131864	0	0	0	0
CFAP54	4.051	0.0129963	0	1	0	1
MIR802	4.048	NA	0	0	0	0
SPAG8	4.048	NA	0	0	0	0
LOC100505635	4.046	NA	0	0	0	0
SNORD116-16	4.046	NA	0	0	0	0
S100A9	4.044	0.00968393	0	1	0	1
WNT7A	4.041	0.151276	0	0	0	0
TNNT1	4.04	0.0972113	0	1	0	0
AQP5	4.039	0.0756443	0	1	0	0
SIX3	4.038	NA	0	0	0	0
HCAR1	4.035	NA	0	0	0	0
RTKN2	4.029	0.125744	0	0	0	0
UGT1A4	4.029	NA	0	0	0	0
COL24A1	4.027	0.0798269	0	1	0	0
LOC100129518	4.027	NA	0	0	0	0
MMP1	4.021	0.0343745	0	1	0	1
PRSS27	4.018	NA	0	0	0	0
C7orf61	4.015	NA	0	0	0	0
MUC3A	4.015	0.000542051	0	1	0	1
ARL4D	4.014	0.0141441	0	1	0	1
LOC646626	4.001	NA	0	0	0	0
LINC01395	3.998	NA	0	0	0	0
NCCRP1	3.998	0.0598721	0	1	0	0
BTBD11	3.997	0.0421036	0	1	0	1
CAPN9	3.996	NA	0	0	0	0
SLC4A9	3.993	NA	0	0	0	0
HOTTIP	3.991	NA	0	0	0	0
TP63	3.99	0.368827	0	0	0	0
TFF3	3.978	0.0573304	0	1	0	0
ZNF296	3.978	0.0489943	0	1	0	1
ATP6V1B1	3.977	0.0044232	0	1	0	1
ANKUB1	3.969	NA	0	0	0	0
BPIFA1	3.969	NA	0	0	0	0
LGALS7B	3.969	NA	0	0	0	0
RP1	3.969	NA	0	0	0	0
PCP4L1	3.968	NA	0	0	0	0
SLC39A2	3.96	NA	0	0	0	0
GCNT3	3.952	0.0253206	0	1	0	1
LAMC2	3.944	0.154442	0	0	0	0
LOC90768	3.94	NA	0	0	0	0
CAPN12	3.939	0.0127548	0	1	0	1
FXYD3	3.936	0.0173876	0	1	0	1
CDH3	3.933	0.0406867	0	1	0	1
FAM3D	3.932	0.0539545	0	1	0	0
NPIPB9	3.932	NA	0	0	0	0
XAF1	3.925	0.0013269	0	1	0	1
SLC28A1	3.916	0.123667	0	0	0	0
JPH2	3.912	0.0177976	0	1	0	1
GRIN1	3.906	NA	0	0	0	0
RTBDN	3.904	NA	0	0	0	0
SNCG	3.902	0.0236589	0	1	0	1
KPNA7	3.901	0.196138	0	0	0	0
ZFPM2-AS1	3.898	NA	0	0	0	0
KLHL30	3.886	NA	0	0	0	0
EPHX4	3.884	0.235798	0	0	0	0
TSSK1B	3.883	NA	0	0	0	0
TTLL9	3.883	NA	0	0	0	0
KRT77	3.876	NA	0	0	0	0
FOXD3-AS1	3.871	NA	0	0	0	0
INHBA	3.871	0.10399	0	0	0	0
LOC100134868	3.871	NA	0	0	0	0
PTHLH	3.871	0.08395	0	1	0	0
FOXL2	3.866	NA	0	0	0	0
HIST1H1A	3.866	NA	0	0	0	0
GPR153	3.861	0.000813816	0	1	0	1
HRH1	3.86	0.00467641	0	1	0	1
MIR4789	3.855	NA	0	0	0	0
DKK1	3.845	0.106368	0	0	0	0
LOC100131496	3.843	NA	0	0	0	0
GABRR2	3.839	NA	0	0	0	0
LOC401585	3.831	0.0848002	0	1	0	0
COL6A4P2	3.83	NA	0	0	0	0
TFAP2A	3.824	0.0476147	0	1	0	1
CARD9	3.818	0.0964664	0	1	0	0
MIR614	3.809	0.149847	0	0	0	0
POPDC3	3.808	NA	0	0	0	0
C4orf47	3.805	NA	0	0	0	0
B3GNT6	3.802	0.40868	0	0	0	0
SEMA7A	3.794	0.0634627	0	1	0	0
KRT7	3.791	0.0112617	0	1	0	1
CALML3-AS1	3.79	NA	0	0	0	0
PTGES	3.789	0.0179845	0	1	0	1
HIST3H2BB	3.787	NA	0	0	0	0
FAM81B	3.786	NA	0	0	0	0
SDC1	3.784	0.000846163	0	1	0	1
ITGB4	3.782	0.000743055	0	1	0	1
LINC01588	3.777	0.00938628	0	1	0	1
TNC	3.767	0.0121889	0	1	0	1
CALML3	3.766	NA	0	0	0	0
CST4	3.766	NA	0	0	0	0
LINC01605	3.766	NA	0	0	0	0
PCAT18	3.766	NA	0	0	0	0
PGLYRP4	3.766	NA	0	0	0	0
SPRR2D	3.766	NA	0	0	0	0
TTC16	3.766	NA	0	0	0	0
TMEM92	3.765	0.0646498	0	1	0	0
GZMA	3.763	NA	0	0	0	0
GDPD2	3.76	0.221841	0	0	0	0
CFAP45	3.745	0.0305326	0	1	0	1
ANXA2R	3.743	NA	0	0	0	0
DTHD1	3.741	0.0757615	0	1	0	0
SOX7	3.74	0.0260246	0	1	0	1
HIST1H2AI	3.737	0.180336	0	0	0	0
EVPL	3.736	5.44749e-05	0	1	0	1
LOC728752	3.736	NA	0	0	0	0
FN1	3.732	0.00591744	0	1	0	1
FOXD1	3.731	0.0967859	0	1	0	0
TNFRSF4	3.73	NA	0	0	0	0
MTRNR2L2	3.726	NA	0	0	0	0
HIST1H2BM	3.725	NA	0	0	0	0
PPP4R1-AS1	3.719	NA	0	0	0	0
MIR548AA2	3.716	NA	0	0	0	0
PPP1R14D	3.71	0.189905	0	0	0	0
FLJ42351	3.706	NA	0	0	0	0
CYP4F24P	3.696	NA	0	0	0	0
LOC284865	3.692	NA	0	0	0	0
ANKRD35	3.687	NA	0	0	0	0
CACNA1C-IT3	3.681	NA	0	0	0	0
HOXA4	3.676	NA	0	0	0	0
PLEKHG5	3.671	0.000217832	0	1	0	1
CYP2S1	3.669	0.0135602	0	1	0	1
FOXD2	3.669	NA	0	0	0	0
MYO16-AS1	3.669	NA	0	0	0	0
EMC3-AS1	3.665	0.000743543	0	1	0	1
CABP4	3.662	NA	0	0	0	0
IRX3	3.656	0.00112121	0	1	0	1
LOC200772	3.654	NA	0	0	0	0
SERHL	3.654	NA	0	0	0	0
TNNT3	3.654	0.242476	0	0	0	0
ABCB11	3.653	NA	0	0	0	0
CD70	3.653	NA	0	0	0	0
C16orf54	3.646	0.0515883	0	1	0	0
SLC9A2	3.646	0.108256	0	0	0	0
LINC01344	3.645	NA	0	0	0	0
EFNA5	3.643	0.0968108	0	1	0	0
OXCT2	3.642	NA	0	0	0	0
ADAMTSL4	3.637	0.00201597	0	1	0	1
LOC101927787	3.637	NA	0	0	0	0
CFAP126	3.636	NA	0	0	0	0
UNC13D	3.636	0.000443713	0	1	0	1
AMZ1	3.634	NA	0	0	0	0
DNAH17	3.634	NA	0	0	0	0
EPGN	3.634	NA	0	0	0	0
RNU6-26P	3.634	NA	0	0	0	0
MIR1251	3.632	NA	0	0	0	0
MYO1A	3.632	0.0702121	0	1	0	0
IFI44	3.627	0.00175793	0	1	0	1
EMX1	3.624	NA	0	0	0	0
GSG1L	3.624	NA	0	0	0	0
PVRL4	3.624	0.0323715	0	1	0	1
PRCD	3.621	NA	0	0	0	0
HOXD3	3.62	NA	0	0	0	0
FXYD5	3.619	0.00994155	0	1	0	1
ZBP1	3.619	NA	0	0	0	0
VSX1	3.618	NA	0	0	0	0
NHLRC4	3.616	NA	0	0	0	0
ITGA3	3.609	0.00068299	0	1	0	1
PLAT	3.609	0.0137166	0	1	0	1
CLDN16	3.608	0.178935	0	0	0	0
ADAM28	3.603	0.040616	0	1	0	1
C11orf94	3.601	NA	0	0	0	0
A4GALT	3.582	0.00969738	0	1	0	1
ADAMTS7	3.58	0.0231411	0	1	0	1
PRSS30P	3.578	NA	0	0	0	0
SERPINB2	3.578	0.0905661	0	1	0	0
MIR221	3.577	NA	0	0	0	0
RHBDL2	3.576	0.0738292	0	1	0	0
MTRNR2L3	3.574	NA	0	0	0	0
CSE1L-AS1	3.572	NA	0	0	0	0
ZNF705E	3.572	NA	0	0	0	0
PIF1	3.571	0.0768405	0	1	0	0
DDX11L2	3.563	NA	0	0	0	0
MIR27A	3.56	NA	0	0	0	0
LRRC37A6P	3.559	0.0214271	0	1	0	1
CDHR4	3.558	NA	0	0	0	0
MIR4653	3.554	NA	0	0	0	0
LINC00672	3.55	0.0585302	0	1	0	0
FRMD5	3.543	0.177049	0	0	0	0
KLRC2	3.543	NA	0	0	0	0
MIR200C	3.542	NA	0	0	0	0
LINC00704	3.538	NA	0	0	0	0
SCUBE3	3.537	NA	0	0	0	0
MIR548AQ	3.536	NA	0	0	0	0
LCN6	3.534	NA	0	0	0	0
LINC01050	3.531	NA	0	0	0	0
LOC100130238	3.531	NA	0	0	0	0
LOC101929771	3.531	NA	0	0	0	0
MIR6793	3.531	NA	0	0	0	0
PLA2G4D	3.531	NA	0	0	0	0
IFITM10	3.525	0.017825	0	1	0	1
PVT1	3.523	0.0674566	0	1	0	0
LOC101927189	3.52	NA	0	0	0	0
MIR30A	3.519	NA	0	0	0	0
SLC51A	3.516	0.329779	0	0	0	0
CCDC88B	3.515	0.000514686	0	1	0	1
GPRC5A	3.512	0.0565707	0	1	0	0
GRIN3B	3.51	NA	0	0	0	0
HPGD	3.503	0.0559982	0	1	0	0
P2RX6	3.495	NA	0	0	0	0
HEPHL1	3.484	NA	0	0	0	0
LINC00470	3.484	NA	0	0	0	0
TMC5	3.482	0.0422672	0	1	0	1
CXCL6	3.481	0.0134916	0	1	0	1
ADAMTSL5	3.479	0.0643339	0	1	0	0
ALPK2	3.479	NA	0	0	0	0
SIX1	3.478	0.106948	0	0	0	0
C19orf38	3.476	NA	0	0	0	0
MIR320A	3.475	NA	0	0	0	0
MIR6755	3.475	NA	0	0	0	0
CYP27C1	3.474	0.00558268	0	1	0	1
GGN	3.471	NA	0	0	0	0
IRAK2	3.465	0.0025227	0	1	0	1
SP140	3.465	0.0757027	0	1	0	0
EPHA4	3.461	8.9655e-05	0	1	0	1
RPL13AP20	3.458	NA	0	0	0	0
PTK6	3.455	0.000596431	0	1	0	1
RHCG	3.451	0.0964664	0	1	0	0
SLC24A2	3.442	NA	0	0	0	0
LINC01599	3.441	NA	0	0	0	0
EGFL6	3.438	NA	0	0	0	0
LYG1	3.438	NA	0	0	0	0
TCN1	3.438	0.28632	0	0	0	0
EPPK1	3.435	0.00260906	0	1	0	1
MAK	3.435	0.122379	0	0	0	0
LINC01232	3.432	NA	0	0	0	0
BCAS4	3.429	0.0133883	0	1	0	1
SPACA6P-AS	3.429	NA	0	0	0	0
C19orf33	3.427	0.0110434	0	1	0	1
PLEKHG4B	3.423	0.00147222	0	1	0	1
LDLRAD1	3.422	NA	0	0	0	0
ARMC4	3.42	NA	0	0	0	0
SLC22A14	3.419	NA	0	0	0	0
S100A8	3.417	0.0964088	0	1	0	0
TBX1	3.417	NA	0	0	0	0
MDFI	3.416	0.115363	0	0	0	0
DUSP9	3.414	0.15052	0	0	0	0
HOXA1	3.414	NA	0	0	0	0
LL22NC03-75H12.2	3.412	NA	0	0	0	0
TLR9	3.409	NA	0	0	0	0
HK2	3.405	0.0322043	0	1	0	1
S100A14	3.405	0.0347717	0	1	0	1
LINC00954	3.401	NA	0	0	0	0
CAMK2N1	3.4	0.00768846	0	1	0	1
CD177	3.4	NA	0	0	0	0
MIR4651	3.398	NA	0	0	0	0
KRT1	3.396	NA	0	0	0	0
SMPX	3.396	NA	0	0	0	0
SNORA11B	3.394	NA	0	0	0	0
IQCD	3.393	NA	0	0	0	0
DIO3OS	3.392	NA	0	0	0	0
POU2F3	3.392	NA	0	0	0	0
LOC101928323	3.387	NA	0	0	0	0
TSPAN32	3.387	NA	0	0	0	0
EFHB	3.381	NA	0	0	0	0
MFSD2A	3.379	0.0980369	0	1	0	0
PPP2R2C	3.373	0.0676649	0	1	0	0
MIR7113	3.369	NA	0	0	0	0
SULF2	3.369	0.0497136	0	1	0	1
ITPR1-AS1	3.367	NA	0	0	0	0
PRSS22	3.366	0.0202405	0	1	0	1
LINC01001	3.363	NA	0	0	0	0
MIR1204	3.36	NA	0	0	0	0
MBOAT2	3.354	0.0212101	0	1	0	1
FLJ16779	3.35	NA	0	0	0	0
ABCC12	3.349	NA	0	0	0	0
GREB1L	3.341	0.115363	0	0	0	0
LINC00479	3.339	NA	0	0	0	0
WFDC3	3.334	NA	0	0	0	0
ZNF488	3.332	0.108256	0	0	0	0
FCHO1	3.331	0.0489943	0	1	0	1
C2orf61	3.327	NA	0	0	0	0
FHAD1	3.327	0.00390665	0	1	0	1
PLAC8	3.326	0.0201842	0	1	0	1
SNORD33	3.325	NA	0	0	0	0
HIST1H1D	3.321	0.00951405	0	1	0	1
PATL2	3.317	NA	0	0	0	0
PKD1P1	3.316	NA	0	0	0	0
RNFT2	3.316	0.046997	0	1	0	1
SLCO4A1	3.315	0.0147556	0	1	0	1
SP6	3.314	0.00925988	0	1	0	1
ODF3B	3.312	0.00170058	0	1	0	1
PRODH	3.312	NA	0	0	0	0
MALL	3.311	0.0510694	0	1	0	0
ADAMTS12	3.306	0.0409171	0	1	0	1
LOC100133669	3.306	NA	0	0	0	0
EFNB1	3.302	0.00498911	0	1	0	1
MEGF6	3.291	0.000217831	0	1	0	1
MIR200B	3.282	NA	0	0	0	0
FAM131C	3.278	NA	0	0	0	0
BST2	3.277	0.0515143	0	1	0	0
TMEM88B	3.271	NA	0	0	0	0
ASPG	3.27	NA	0	0	0	0
CDRT1	3.268	NA	0	0	0	0
CCAT1	3.267	0.182248	0	0	0	0
SOX21	3.265	0.683148	0	0	0	0
MAP3K6	3.264	7.02261e-10	0	1	0	1
LOC101929705	3.263	NA	0	0	0	0
MIR1268A	3.262	NA	0	0	0	0
MIA	3.259	NA	0	0	0	0
SERINC2	3.258	0.000254085	0	1	0	1
CAMK2A	3.254	NA	0	0	0	0
MX1	3.253	0.00447456	0	1	0	1
SMIM5	3.251	0.00201376	0	1	0	1
APOBEC3A	3.249	NA	0	0	0	0
CYP2W1	3.249	NA	0	0	0	0
IBSP	3.249	NA	0	0	0	0
LINC00678	3.249	NA	0	0	0	0
LINC00707	3.249	NA	0	0	0	0
LINC00944	3.249	NA	0	0	0	0
LRRC74B	3.249	NA	0	0	0	0
SRPK3	3.249	NA	0	0	0	0
TEKT1	3.249	NA	0	0	0	0
TM6SF2	3.249	0.694788	0	0	0	0
MIR503HG	3.248	NA	0	0	0	0
SNORD42B	3.239	NA	0	0	0	0
LOC101927851	3.238	NA	0	0	0	0
BMP7	3.236	0.0429559	0	1	0	1
PRR19	3.235	NA	0	0	0	0
MFSD2B	3.234	NA	0	0	0	0
MIR941-1	3.234	NA	0	0	0	0
RGS18	3.234	NA	0	0	0	0
APOC3	3.231	0.579829	0	0	0	0
KRT42P	3.231	NA	0	0	0	0
RUNX1-IT1	3.229	0.185072	0	0	0	0
XIRP1	3.229	NA	0	0	0	0
LINC00941	3.228	0.170223	0	0	0	0
LOC101927964	3.227	NA	0	0	0	0
RNVU1-1	3.227	NA	0	0	0	0
XCL1	3.227	NA	0	0	0	0
LCN10	3.226	NA	0	0	0	0
TWIST1	3.226	NA	0	0	0	0
C1QTNF6	3.22	2.37562e-05	0	1	0	1
LINC00346	3.216	0.0390524	0	1	0	1
PCAT19	3.213	NA	0	0	0	0
SNORA49	3.208	0.0498116	0	1	0	1
ELL3	3.207	0.00758264	0	1	0	1
LAMA5	3.206	0.00109323	0	1	0	1
SERPINB9P1	3.206	0.0796462	0	1	0	0
EPS8L3	3.204	0.003869	0	1	0	1
KRTAP5-7	3.203	NA	0	0	0	0
LINC01016	3.203	NA	0	0	0	0
MIR6826	3.203	NA	0	0	0	0
NANOG	3.203	NA	0	0	0	0
CST6	3.201	NA	0	0	0	0
FUT6	3.201	0.000148435	0	1	0	1
RFX8	3.198	NA	0	0	0	0
SUSD2	3.196	0.0455522	0	1	0	1
FAM212A	3.19	NA	0	0	0	0
LOC102723373	3.186	NA	0	0	0	0
LANCL3	3.185	NA	0	0	0	0
LINC00624	3.185	NA	0	0	0	0
SLC37A2	3.184	0.0538348	0	1	0	0
SULT2B1	3.184	0.13823	0	0	0	0
ID1	3.183	0.00235354	0	1	0	1
GRHL3	3.181	NA	0	0	0	0
LOC100129697	3.181	NA	0	0	0	0
SNORD116-2	3.181	NA	0	0	0	0
SPDYA	3.181	NA	0	0	0	0
TRIM17	3.177	NA	0	0	0	0
CASC19	3.176	NA	0	0	0	0
MYOF	3.176	0.0129786	0	1	0	1
AK5	3.174	0.137828	0	0	0	0
HAL	3.174	0.0168987	0	1	0	1
HOXA11-AS	3.174	NA	0	0	0	0
GPR68	3.172	NA	0	0	0	0
TPO	3.172	NA	0	0	0	0
OAS3	3.17	0.00611143	0	1	0	1
MIRLET7G	3.169	NA	0	0	0	0
CACNA1F	3.162	NA	0	0	0	0
MGAT5B	3.158	0.139085	0	0	0	0
LOC648987	3.149	0.0196344	0	1	0	1
WASH5P	3.148	NA	0	0	0	0
TMEM45B	3.147	0.0282652	0	1	0	1
CSMD2	3.145	0.0310951	0	1	0	1
CNTNAP3B	3.142	0.0366928	0	1	0	1
BOK-AS1	3.139	NA	0	0	0	0
MIR3939	3.135	NA	0	0	0	0
RNASE13	3.135	NA	0	0	0	0
IFI6	3.134	0.0324362	0	1	0	1
TINAGL1	3.132	0.00544737	0	1	0	1
ZHX1-C8orf76	3.132	NA	0	0	0	0
ACTG2	3.13	0.110078	0	0	0	0
LINC01503	3.125	NA	0	0	0	0
MIR5692C2	3.124	NA	0	0	0	0
CLDN34	3.123	NA	0	0	0	0
COL5A1	3.121	0.0469529	0	1	0	1
RASAL1	3.118	0.0565021	0	1	0	0
BNIPL	3.117	NA	0	0	0	0
IL17REL	3.116	NA	0	0	0	0
DNAAF3	3.115	0.014791	0	1	0	1
SBSN	3.115	NA	0	0	0	0
HES7	3.114	NA	0	0	0	0
LOC389641	3.113	0.0661586	0	1	0	0
SOX21-AS1	3.112	NA	0	0	0	0
CAV1	3.11	0.00147222	0	1	0	1
FOXQ1	3.107	0.033577	0	1	0	1
ADAM12	3.105	0.0821136	0	1	0	0
LOC102546298	3.102	NA	0	0	0	0
LOC728175	3.101	NA	0	0	0	0
CORO2A	3.099	0.000356779	0	1	0	1
BISPR	3.096	0.272626	0	0	0	0
FAM166B	3.088	NA	0	0	0	0
CETP	3.087	NA	0	0	0	0
PPARG	3.087	0.00683516	0	1	0	1
ECEL1P2	3.084	NA	0	0	0	0
EYA1	3.084	NA	0	0	0	0
IL36G	3.084	NA	0	0	0	0
MIR6787	3.084	NA	0	0	0	0
PP14571	3.084	NA	0	0	0	0
PPP1R18	3.084	NA	0	0	0	0
PSAPL1	3.084	NA	0	0	0	0
UPK2	3.084	NA	0	0	0	0
XKR5	3.084	NA	0	0	0	0
CD109	3.081	0.0209064	0	1	0	1
BATF	3.079	0.413893	0	0	0	0
STAG3	3.079	NA	0	0	0	0
PYCARD-AS1	3.073	NA	0	0	0	0
LINC01436	3.071	NA	0	0	0	0
SYT12	3.071	0.142043	0	0	0	0
SH3BP1	3.069	0.00742985	0	1	0	1
AMN	3.068	0.0703614	0	1	0	0
HOTAIRM1	3.068	NA	0	0	0	0
LOC101927604	3.065	NA	0	0	0	0
MC1R	3.064	0.0161583	0	1	0	1
LOC101929395	3.063	NA	0	0	0	0
LOC339862	3.06	NA	0	0	0	0
ELF5	3.059	0.247543	0	0	0	0
FAM227A	3.059	0.00269551	0	1	0	1
SH3GL1P1	3.059	0.0310951	0	1	0	1
TTLL13P	3.059	NA	0	0	0	0
FAM72B	3.058	NA	0	0	0	0
WNT7B	3.055	0.119916	0	0	0	0
LINC01482	3.054	NA	0	0	0	0
LOC101927305	3.054	NA	0	0	0	0
MIR345	3.054	NA	0	0	0	0
MIRLET7E	3.054	NA	0	0	0	0
B3GNT4	3.053	NA	0	0	0	0
LINC00524	3.053	NA	0	0	0	0
LINC01277	3.053	NA	0	0	0	0
MIR559	3.053	NA	0	0	0	0
MIR6837	3.053	NA	0	0	0	0
MIR3164	3.052	NA	0	0	0	0
SYT2	3.052	NA	0	0	0	0
HDAC11-AS1	3.051	NA	0	0	0	0
NKX3-2	3.051	NA	0	0	0	0
CSTB	3.05	0.0228578	0	1	0	1
EN1	3.049	NA	0	0	0	0
SLC6A1	3.049	NA	0	0	0	0
BCL11B	3.048	0.0196926	0	1	0	1
LOC646903	3.048	NA	0	0	0	0
SSBP3-AS1	3.048	NA	0	0	0	0
DLEU7-AS1	3.045	NA	0	0	0	0
FLJ34503	3.045	NA	0	0	0	0
TBX18	3.045	0.148509	0	0	0	0
TIAF1	3.043	0.0883626	0	1	0	0
TAT-AS1	3.041	NA	0	0	0	0
C2orf70	3.04	NA	0	0	0	0
MST1R	3.036	0.000341489	0	1	0	1
ZIC2	3.033	0.16431	0	0	0	0
ADAMDEC1	3.032	0.440696	0	0	0	0
B3GAT1	3.031	NA	0	0	0	0
LOC284080	3.028	NA	0	0	0	0
CACNG6	3.025	NA	0	0	0	0
C10orf90	3.021	NA	0	0	0	0
C9orf170	3.021	NA	0	0	0	0
CTAGE9	3.021	NA	0	0	0	0
DBIL5P2	3.021	NA	0	0	0	0
FAM46D	3.021	NA	0	0	0	0
FOXB2	3.021	NA	0	0	0	0
FOXI2	3.021	NA	0	0	0	0
HS3ST5	3.021	NA	0	0	0	0
KCCAT198	3.021	NA	0	0	0	0
LINC01192	3.021	NA	0	0	0	0
LOC100507537	3.021	NA	0	0	0	0
LOC101927020	3.021	NA	0	0	0	0
LOC101928812	3.021	NA	0	0	0	0
LOC101928886	3.021	NA	0	0	0	0
LOC338963	3.021	NA	0	0	0	0
LOC401286	3.021	NA	0	0	0	0
MIR2861	3.021	NA	0	0	0	0
MIR6745	3.021	NA	0	0	0	0
MIR6864	3.021	NA	0	0	0	0
OR52N1	3.021	NA	0	0	0	0
P3H2-AS1	3.021	NA	0	0	0	0
RFX4	3.021	NA	0	0	0	0
SLC18A3	3.021	NA	0	0	0	0
STEAP3-AS1	3.021	NA	0	0	0	0
SKOR1	3.019	NA	0	0	0	0
ABCB5	3.015	NA	0	0	0	0
C2orf81	3.012	0.0377109	0	1	0	1
WDR49	3.008	0.230604	0	0	0	0
FAM179A	3.004	NA	0	0	0	0
HOXB5	3.004	0.337783	0	0	0	0
RAC2	3.002	0.185716	0	0	0	0
WBP11P1	3.002	NA	0	0	0	0
KLF5	2.999	0.0134916	0	1	0	1
ATP6V0A4	2.998	NA	0	0	0	0
IER3	2.998	NA	0	0	0	0
C6orf165	2.994	NA	0	0	0	0
HIPK1-AS1	2.982	NA	0	0	0	0
STEAP2-AS1	2.981	NA	0	0	0	0
HOPX	2.977	0.162271	0	0	0	0
ITGB1BP2	2.974	NA	0	0	0	0
KCNE1	2.97	NA	0	0	0	0
RAPGEF3	2.968	3.83376e-05	0	1	0	1
GREM1	2.964	NA	0	0	0	0
SLC16A1-AS1	2.964	0.0781272	0	1	0	0
TRIB2	2.963	0.0129403	0	1	0	1
COL8A2	2.962	0.22167	0	0	0	0
BAIAP2	2.961	0.00211982	0	1	0	1
IGFN1	2.955	0.411337	0	0	0	0
LOC101928100	2.954	NA	0	0	0	0
HOXB3	2.953	0.0205957	0	1	0	1
LAMB2P1	2.951	NA	0	0	0	0
UBXN10	2.946	0.0927126	0	1	0	0
LINC00397	2.943	NA	0	0	0	0
S100A6	2.943	0.0228166	0	1	0	1
OR7E2P	2.938	NA	0	0	0	0
MIR23A	2.937	NA	0	0	0	0
C2orf48	2.931	NA	0	0	0	0
MIR645	2.931	NA	0	0	0	0
FABP1	2.93	0.513296	0	0	0	0
FAM27E3	2.93	NA	0	0	0	0
ITGB6	2.926	0.0376783	0	1	0	1
LOC100132356	2.926	NA	0	0	0	0
ADRA1B	2.924	NA	0	0	0	0
ECM1	2.924	0.0912113	0	1	0	0
UGT1A1	2.922	0.289708	0	0	0	0
TMEM92-AS1	2.92	NA	0	0	0	0
TONSL-AS1	2.92	NA	0	0	0	0
ARAP3	2.916	5.93697e-05	0	1	0	1
COL10A1	2.916	0.307892	0	0	0	0
ZNF474	2.916	NA	0	0	0	0
PLAG1	2.915	0.00174914	0	1	0	1
POLR2J2	2.915	NA	0	0	0	0
CCDC154	2.914	0.208776	0	0	0	0
SLC17A9	2.913	0.123863	0	0	0	0
TCHH	2.91	NA	0	0	0	0
CARD16	2.905	0.132853	0	0	0	0
GDPD3	2.903	0.0151046	0	1	0	1
GPR132	2.902	0.143721	0	0	0	0
AADACL2-AS1	2.897	NA	0	0	0	0
C20orf85	2.897	NA	0	0	0	0
CCDC33	2.897	NA	0	0	0	0
CFHR3	2.897	NA	0	0	0	0
LOC101927967	2.897	NA	0	0	0	0
LOC284930	2.897	NA	0	0	0	0
MAP3K19	2.897	NA	0	0	0	0
PLA2G2F	2.897	NA	0	0	0	0
SENCR	2.897	NA	0	0	0	0
SERPINB7	2.897	NA	0	0	0	0
SMCO2	2.897	NA	0	0	0	0
SPRR2C	2.897	NA	0	0	0	0
TNNI3	2.897	NA	0	0	0	0
SCNN1B	2.896	NA	0	0	0	0
CYP4X1	2.895	0.0454249	0	1	0	1
HPCA	2.894	NA	0	0	0	0
ZBBX	2.893	0.491329	0	0	0	0
C1orf167	2.892	NA	0	0	0	0
TRIM7	2.892	0.0428911	0	1	0	1
KCCAT333	2.89	NA	0	0	0	0
SGK223	2.888	0.000956832	0	1	0	1
TMC7	2.888	0.0310951	0	1	0	1
SH3TC2	2.881	0.119989	0	0	0	0
ALDH1A3	2.876	0.00751527	0	1	0	1
VWA5B1	2.876	0.292032	0	0	0	0
ADGRG5	2.873	0.231978	0	0	0	0
LINC01270	2.87	NA	0	0	0	0
LOC105447645	2.868	NA	0	0	0	0
CACNA1I	2.867	NA	0	0	0	0
TTC9	2.867	0.10265	0	0	0	0
ABLIM3	2.866	0.0416575	0	1	0	1
ADM	2.865	0.0390524	0	1	0	1
SNORA7B	2.865	0.0942347	0	1	0	0
TMEM44	2.865	0.00334413	0	1	0	1
PPP1R3G	2.862	NA	0	0	0	0
PDLIM7	2.861	0.00768846	0	1	0	1
CCDC42B	2.858	0.122605	0	0	0	0
CAPN11	2.856	NA	0	0	0	0
CARTPT	2.856	NA	0	0	0	0
HIST1H2BL	2.856	0.299878	0	0	0	0
SLC16A13	2.855	0.0936375	0	1	0	0
THBD	2.853	0.0284339	0	1	0	1
CD38	2.852	NA	0	0	0	0
EWSAT1	2.851	NA	0	0	0	0
SNORA63	2.851	0.0184974	0	1	0	1
ENDOU	2.849	NA	0	0	0	0
C15orf48	2.847	0.105486	0	0	0	0
CACNG4	2.847	0.0761699	0	1	0	0
CLVS2	2.847	NA	0	0	0	0
CHP2	2.846	0.614745	0	0	0	0
LGALS9	2.845	0.0327619	0	1	0	1
SNORA20	2.844	NA	0	0	0	0
COL20A1	2.843	NA	0	0	0	0
FAM110A	2.841	0.00664469	0	1	0	1
MIR6736	2.839	NA	0	0	0	0
CRISP2	2.837	NA	0	0	0	0
MIR6087	2.835	0.317952	0	0	0	0
NFE4	2.835	NA	0	0	0	0
MIR7111	2.834	NA	0	0	0	0
HSPA6	2.832	0.192506	0	0	0	0
HTR1D	2.832	0.479841	0	0	0	0
PVRL1	2.831	0.0181365	0	1	0	1
COL23A1	2.83	NA	0	0	0	0
SNORD119	2.828	NA	0	0	0	0
SNAI2	2.827	0.0113002	0	1	0	1
C12orf74	2.826	NA	0	0	0	0
LMNTD2	2.823	NA	0	0	0	0
TUBAL3	2.819	0.434153	0	0	0	0
LOC101927164	2.816	NA	0	0	0	0
CNGA4	2.815	NA	0	0	0	0
C10orf55	2.813	NA	0	0	0	0
DYX1C1	2.813	NA	0	0	0	0
LOC100507462	2.803	NA	0	0	0	0
CYB5R2	2.802	0.315328	0	0	0	0
MIR5690	2.802	0.15117	0	0	0	0
HELZ2	2.8	0.00168776	0	1	0	1
MIR3918	2.798	NA	0	0	0	0
SNORD88C	2.798	NA	0	0	0	0
DDR1	2.796	0.183685	0	0	0	0
LURAP1	2.796	NA	0	0	0	0
SPTSSB	2.796	0.235743	0	0	0	0
SERTAD4	2.794	0.436278	0	0	0	0
SCARNA15	2.79	NA	0	0	0	0
ARRDC2	2.787	5.8049e-05	0	1	0	1
CMYA5	2.787	0.0318629	0	1	0	1
MAB21L2	2.787	0.407999	0	0	0	0
RASAL2-AS1	2.787	NA	0	0	0	0
ZNF385A	2.787	0.0128025	0	1	0	1
IL1RAP	2.786	0.0674498	0	1	0	0
APOBEC3G	2.785	0.31129	0	0	0	0
SMPD3	2.783	0.0428945	0	1	0	1
SNORD17	2.783	0.00129104	0	1	0	1
EDAR	2.782	0.423474	0	0	0	0
NOTCH4	2.781	NA	0	0	0	0
S100A11	2.781	0.049008	0	1	0	1
EHBP1L1	2.777	0.00168793	0	1	0	1
SNORA16A	2.776	0.118714	0	0	0	0
IP6K3	2.775	0.0431639	0	1	0	1
SERPINB9	2.771	0.0585302	0	1	0	0
LOC101926941	2.77	NA	0	0	0	0
MSL3P1	2.77	0.124071	0	0	0	0
CTLA4	2.767	NA	0	0	0	0
SNORA60	2.767	NA	0	0	0	0
EPSTI1	2.764	0.0412096	0	1	0	1
LOC100130673	2.761	NA	0	0	0	0
HIST1H2BO	2.759	0.297564	0	0	0	0
SLC16A5	2.759	0.000888867	0	1	0	1
MTTP	2.758	0.334578	0	0	0	0
LOC101927972	2.757	NA	0	0	0	0
IFITM1	2.756	0.0247504	0	1	0	1
KCNH4	2.756	NA	0	0	0	0
AACSP1	2.755	NA	0	0	0	0
TBC1D2	2.755	0.00590766	0	1	0	1
LOC101928794	2.754	NA	0	0	0	0
MDK	2.753	0.051052	0	1	0	0
ITGA10	2.751	0.014824	0	1	0	1
NINJ2	2.751	NA	0	0	0	0
APOB	2.75	0.111553	0	0	0	0
LOC102724301	2.749	NA	0	0	0	0
SEMA3C	2.749	0.0258569	0	1	0	1
AGR2	2.745	0.152676	0	0	0	0
MIR5194	2.742	NA	0	0	0	0
PCDH1	2.739	0.00126965	0	1	0	1
ANKRD1	2.737	NA	0	0	0	0
LOC101929574	2.737	NA	0	0	0	0
SNORD8	2.737	NA	0	0	0	0
VTRNA1-3	2.737	NA	0	0	0	0
SNORA76A	2.734	NA	0	0	0	0
GBP1P1	2.733	NA	0	0	0	0
MEP1B	2.73	0.35162	0	0	0	0
CBX3P2	2.729	NA	0	0	0	0
MIR631	2.724	NA	0	0	0	0
CEMIP	2.723	0.513877	0	0	0	0
SIDT1	2.723	0.0253526	0	1	0	1
CD3E	2.722	NA	0	0	0	0
LOC100132057	2.719	NA	0	0	0	0
ELF4	2.718	0.00327972	0	1	0	1
LOC100507424	2.717	0.116782	0	0	0	0
C1orf74	2.714	0.0759641	0	1	0	0
CD3D	2.713	NA	0	0	0	0
ODAM	2.713	NA	0	0	0	0
SKINTL	2.712	NA	0	0	0	0
MIR3138	2.71	NA	0	0	0	0
SNORA71A	2.71	0.0228166	0	1	0	1
FAM83E	2.709	0.0579171	0	1	0	0
MIR3145	2.709	NA	0	0	0	0
RPGRIP1	2.706	NA	0	0	0	0
LOC102724434	2.705	NA	0	0	0	0
HAGHL	2.704	0.0813056	0	1	0	0
RUNX2	2.703	0.0110434	0	1	0	1
MMP14	2.702	0.0084057	0	1	0	1
TFAP2A-AS1	2.702	NA	0	0	0	0
GPR82	2.698	NA	0	0	0	0
GRHL1	2.697	0.0310321	0	1	0	1
C1orf233	2.694	0.132979	0	0	0	0
RGS6	2.694	0.293886	0	0	0	0
BCAR3	2.693	0.00656287	0	1	0	1
ZNF860	2.692	0.379403	0	0	0	0
CREG2	2.691	NA	0	0	0	0
LOC643355	2.69	NA	0	0	0	0
LOC400927	2.687	NA	0	0	0	0
VAV1	2.685	0.095275	0	1	0	0
ADGRG7	2.683	0.758217	0	0	0	0
BIRC7	2.683	NA	0	0	0	0
CLCA3P	2.683	NA	0	0	0	0
CXorf65	2.683	NA	0	0	0	0
GAL3ST2	2.683	NA	0	0	0	0
HIST1H1T	2.683	NA	0	0	0	0
ICAM4	2.683	NA	0	0	0	0
LINC01267	2.683	NA	0	0	0	0
LINC01269	2.683	NA	0	0	0	0
MIR3065	2.683	NA	0	0	0	0
MIR3191	2.683	NA	0	0	0	0
MIR8075	2.683	NA	0	0	0	0
MIR93	2.683	NA	0	0	0	0
RAB42	2.683	NA	0	0	0	0
TNFRSF8	2.683	NA	0	0	0	0
SULF1	2.682	0.103249	0	0	0	0
SNORA22	2.68	NA	0	0	0	0
LINC00540	2.678	NA	0	0	0	0
ZNF365	2.676	NA	0	0	0	0
C16orf74	2.675	0.10776	0	0	0	0
IQGAP3	2.671	0.106948	0	0	0	0
AKR1C2	2.669	0.124439	0	0	0	0
AVPR2	2.663	NA	0	0	0	0
HIST1H2AA	2.663	NA	0	0	0	0
P4HA3	2.663	NA	0	0	0	0
RNF126P1	2.663	NA	0	0	0	0
SNORD16	2.662	0.252953	0	0	0	0
GATA5	2.659	0.529681	0	0	0	0
NLRP1	2.658	0.00156065	0	1	0	1
HHIPL1	2.655	0.32435	0	0	0	0
FAM46B	2.654	0.0893455	0	1	0	0
HOXB4	2.654	0.0642038	0	1	0	0
LAMA3	2.654	0.0209867	0	1	0	1
PPL	2.654	0.0222873	0	1	0	1
ERAP2	2.652	0.00773539	0	1	0	1
NACAD	2.652	0.0664425	0	1	0	0
NRP2	2.651	0.102787	0	0	0	0
LOC729737	2.649	0.0328878	0	1	0	1
COL9A2	2.644	0.0949615	0	1	0	0
LOC100288846	2.64	NA	0	0	0	0
YBX2	2.64	NA	0	0	0	0
PCDH7	2.639	0.103905	0	0	0	0
MLPH	2.638	0.0184658	0	1	0	1
LINC01554	2.637	NA	0	0	0	0
SEMA3B-AS1	2.637	NA	0	0	0	0
TPBG	2.637	0.017537	0	1	0	1
TOB2P1	2.633	0.0477511	0	1	0	1
PERP	2.632	0.0205028	0	1	0	1
IL12A	2.63	NA	0	0	0	0
TRPM8	2.63	NA	0	0	0	0
BMP3	2.627	0.0824196	0	1	0	0
SNORA47	2.627	0.359525	0	0	0	0
LINC00649	2.626	0.175477	0	0	0	0
SNORD116-28	2.625	NA	0	0	0	0
CASC17	2.623	NA	0	0	0	0
FAM19A1	2.623	NA	0	0	0	0
HCG4B	2.623	NA	0	0	0	0
LINC01117	2.623	NA	0	0	0	0
MIR132	2.623	NA	0	0	0	0
MIR3664	2.623	NA	0	0	0	0
MIR6884	2.623	NA	0	0	0	0
SLITRK3	2.623	NA	0	0	0	0
ZNF663P	2.623	NA	0	0	0	0
ADRB2	2.622	0.0302992	0	1	0	1
PLEC	2.618	0.00791609	0	1	0	1
KLK6	2.615	0.36137	0	0	0	0
RNASEH2B-AS1	2.614	NA	0	0	0	0
ANGPT4	2.613	NA	0	0	0	0
TMEM171	2.612	0.213619	0	0	0	0
CD1E	2.61	NA	0	0	0	0
FBN3	2.61	NA	0	0	0	0
MS4A14	2.61	NA	0	0	0	0
CBLN2	2.607	NA	0	0	0	0
LOC101926963	2.607	NA	0	0	0	0
PON1	2.607	NA	0	0	0	0
PRICKLE4	2.607	0.00257986	0	1	0	1
TSL	2.606	NA	0	0	0	0
PLXNB3	2.605	0.0111724	0	1	0	1
HSPG2	2.6	0.000301427	0	1	0	1
KRTAP5-8	2.6	NA	0	0	0	0
SAMD9	2.6	0.0411852	0	1	0	1
CD79B	2.598	NA	0	0	0	0
MIR554	2.597	NA	0	0	0	0
ENTPD2	2.596	0.122939	0	0	0	0
PARD3-AS1	2.595	NA	0	0	0	0
MB21D1	2.594	0.0177004	0	1	0	1
NPIPA1	2.592	NA	0	0	0	0
PODNL1	2.592	0.093792	0	1	0	0
SNORA71E	2.592	NA	0	0	0	0
IL11	2.588	NA	0	0	0	0
DEPDC1B	2.584	0.0316156	0	1	0	1
MIR3682	2.584	NA	0	0	0	0
MKRN7P	2.584	NA	0	0	0	0
RPL19P12	2.584	NA	0	0	0	0
PRKCG	2.581	NA	0	0	0	0
ALDOC	2.58	0.180073	0	0	0	0
FAM153B	2.58	NA	0	0	0	0
CD27	2.579	NA	0	0	0	0
DNAH3	2.579	0.309086	0	0	0	0
LINC00637	2.579	NA	0	0	0	0
ADGRE4P	2.577	NA	0	0	0	0
APOA1	2.577	0.294714	0	0	0	0
TRIM16	2.575	0.0461929	0	1	0	1
GZMB	2.573	NA	0	0	0	0
DNAJB13	2.572	NA	0	0	0	0
LOC100507634	2.572	NA	0	0	0	0
ALS2CL	2.57	0.00403	0	1	0	1
ARHGEF34P	2.57	0.151682	0	0	0	0
CHRDL2	2.57	0.582003	0	0	0	0
LRRC19	2.57	0.415204	0	0	0	0
PPP1R14C	2.565	0.254978	0	0	0	0
LOC100130872	2.563	0.133356	0	0	0	0
NDUFA4L2	2.563	0.0225672	0	1	0	1
STAM-AS1	2.563	NA	0	0	0	0
RELL2	2.562	0.0144397	0	1	0	1
CCER2	2.561	NA	0	0	0	0
KIAA1875	2.561	0.0695219	0	1	0	0
SNORA78	2.561	NA	0	0	0	0
SCNN1A	2.56	0.000511922	0	1	0	1
CACTIN-AS1	2.556	NA	0	0	0	0
MICALL2	2.554	0.000888867	0	1	0	1
FYB	2.552	0.0216642	0	1	0	1
TACR2	2.552	NA	0	0	0	0
B3GNT8	2.549	0.213077	0	0	0	0
DTX2P1-UPK3BP1-PMS2P11	2.549	0.00068299	0	1	0	1
LRRC46	2.544	NA	0	0	0	0
IL23A	2.542	NA	0	0	0	0
ABCG4	2.541	NA	0	0	0	0
TRABD2A	2.541	0.414161	0	0	0	0
LYNX1	2.54	0.00683516	0	1	0	1
C9orf24	2.539	NA	0	0	0	0
NOTCH3	2.539	0.00897735	0	1	0	1
LINC01268	2.538	0.232884	0	0	0	0
SLFN13	2.537	0.0265587	0	1	0	1
GALE	2.536	0.000940531	0	1	0	1
CACNB1	2.535	0.0246783	0	1	0	1
OVGP1	2.535	0.103807	0	0	0	0
TNFSF10	2.534	0.0386465	0	1	0	1
CACNB3	2.533	0.0478431	0	1	0	1
CD2	2.533	NA	0	0	0	0
HIST1H1B	2.531	0.13284	0	0	0	0
ELFN1-AS1	2.53	0.420422	0	0	0	0
SNORD30	2.527	NA	0	0	0	0
SYNJ2-IT1	2.527	NA	0	0	0	0
GPR35	2.523	0.0771203	0	1	0	0
MIR6796	2.523	NA	0	0	0	0
ADAM11	2.52	0.180682	0	0	0	0
ENPP3	2.52	0.486749	0	0	0	0
PROSER3	2.519	0.00108365	0	1	0	1
DLK2	2.513	NA	0	0	0	0
EZR-AS1	2.512	NA	0	0	0	0
MPZL2	2.511	0.0893717	0	1	0	0
SEMA4B	2.507	0.0211831	0	1	0	1
TRIM26	2.507	NA	0	0	0	0
PANX2	2.504	0.13823	0	0	0	0
ZNF192P1	2.501	0.140071	0	0	0	0
MAPK11	2.5	0.000455052	0	1	0	1
TSC22D1-AS1	2.499	0.113421	0	0	0	0
ADAMTS2	2.497	0.00379456	0	1	0	1
IRAK3	2.497	0.0792403	0	1	0	0
KYNU	2.496	0.601578	0	0	0	0
SNORD38B	2.494	NA	0	0	0	0
MIR4691	2.492	NA	0	0	0	0
LGALS3BP	2.489	0.0150586	0	1	0	1
DDN	2.488	0.395251	0	0	0	0
LRRIQ1	2.487	0.0814391	0	1	0	0
CRIP2	2.484	0.000940531	0	1	0	1
HIST1H2AL	2.483	0.258827	0	0	0	0
LAT	2.483	0.00390674	0	1	0	1
NHS	2.483	0.119825	0	0	0	0
GBP2	2.482	0.0334845	0	1	0	1
IRF5	2.482	0.0069522	0	1	0	1
LINC00310	2.482	NA	0	0	0	0
CLDN11	2.481	0.231767	0	0	0	0
BTBD16	2.48	NA	0	0	0	0
SPRY4-IT1	2.48	0.195804	0	0	0	0
DDX60L	2.477	0.00307266	0	1	0	1
GBP4	2.475	0.0290869	0	1	0	1
DTX2	2.474	0.000115103	0	1	0	1
FOXL1	2.474	0.413726	0	0	0	0
PLSCR3	2.473	NA	0	0	0	0
LOC643733	2.472	NA	0	0	0	0
RIPPLY3	2.471	NA	0	0	0	0
APOL2	2.469	0.00851413	0	1	0	1
PCP4	2.467	NA	0	0	0	0
LINC01431	2.466	NA	0	0	0	0
SH3BP2	2.466	0.000514686	0	1	0	1
RAB31	2.461	0.0597858	0	1	0	0
AHRR	2.46	0.284895	0	0	0	0
HHIPL2	2.46	NA	0	0	0	0
HIST1H3C	2.46	0.354428	0	0	0	0
HLA-B	2.459	0.129864	0	0	0	0
ZNF804B	2.458	NA	0	0	0	0
LAG3	2.457	NA	0	0	0	0
CACNA1E	2.456	NA	0	0	0	0
UNC5B	2.456	0.00794038	0	1	0	1
MIR378I	2.454	NA	0	0	0	0
PMS2P4	2.453	0.0149976	0	1	0	1
ENO2	2.45	0.0637458	0	1	0	0
ZNF469	2.45	0.108671	0	0	0	0
LINC00578	2.449	NA	0	0	0	0
OLFM4	2.448	0.526218	0	0	0	0
COL1A2	2.447	0.0781272	0	1	0	0
HIF3A	2.446	0.0964664	0	1	0	0
NSG1	2.446	NA	0	0	0	0
SLC7A5P1	2.446	NA	0	0	0	0
LOC171391	2.445	0.0637458	0	1	0	0
NLRC5	2.445	0.00113566	0	1	0	1
INPP5D	2.444	0.063597	0	1	0	0
MIR4479	2.444	NA	0	0	0	0
RHOF	2.444	0.0565707	0	1	0	0
MIR141	2.443	NA	0	0	0	0
MIR4326	2.442	NA	0	0	0	0
PFKP	2.442	0.00620041	0	1	0	1
HIST1H2BE	2.441	0.0903071	0	1	0	0
PPP4R1L	2.441	0.00133834	0	1	0	1
E2F8	2.44	0.210345	0	0	0	0
NTN5	2.438	NA	0	0	0	0
XXYLT1-AS2	2.438	NA	0	0	0	0
MMP7	2.437	0.245706	0	0	0	0
COL4A6	2.436	NA	0	0	0	0
LINC00669	2.436	NA	0	0	0	0
MIR4500HG	2.436	NA	0	0	0	0
TRPV4	2.436	0.0068962	0	1	0	1
DRAXIN	2.435	NA	0	0	0	0
LOC101927501	2.435	NA	0	0	0	0
MIR6732	2.434	NA	0	0	0	0
CCL22	2.433	NA	0	0	0	0
SULT1E1	2.432	0.456817	0	0	0	0
ADH7	2.431	NA	0	0	0	0
BNC1	2.431	NA	0	0	0	0
CGB7	2.431	NA	0	0	0	0
CSTL1	2.431	NA	0	0	0	0
GNAT1	2.431	NA	0	0	0	0
HAGLROS	2.431	NA	0	0	0	0
HOXA7	2.431	NA	0	0	0	0
IL36RN	2.431	NA	0	0	0	0
KIAA1683	2.431	0.191667	0	0	0	0
LHX5	2.431	NA	0	0	0	0
LINC00111	2.431	NA	0	0	0	0
LINC00640	2.431	NA	0	0	0	0
LINC01215	2.431	NA	0	0	0	0
LOC102724153	2.431	0.786146	0	0	0	0
LOC283683	2.431	NA	0	0	0	0
MIR1206	2.431	NA	0	0	0	0
MIR1910	2.431	NA	0	0	0	0
MIR6730	2.431	NA	0	0	0	0
MMP10	2.431	NA	0	0	0	0
NCF1C	2.431	NA	0	0	0	0
PLCH2	2.431	NA	0	0	0	0
RSPH9	2.431	NA	0	0	0	0
SLAMF9	2.431	NA	0	0	0	0
SP5	2.431	NA	0	0	0	0
STX1A	2.431	0.00451068	0	1	0	1
TUBA4B	2.431	NA	0	0	0	0
UBD	2.431	NA	0	0	0	0
ZFP57	2.431	NA	0	0	0	0
TNFSF11	2.43	NA	0	0	0	0
B4GALT5	2.424	0.0285646	0	1	0	1
EPN2-IT1	2.422	0.12449	0	0	0	0
GABRE	2.422	0.0190689	0	1	0	1
HR	2.422	0.0201007	0	1	0	1
NTS	2.422	0.486826	0	0	0	0
L1TD1	2.419	NA	0	0	0	0
TRERF1	2.419	2.62593e-05	0	1	0	1
ZNF185	2.419	0.00851413	0	1	0	1
DNM1P35	2.417	NA	0	0	0	0
PLB1	2.417	0.183338	0	0	0	0
STEAP1	2.414	0.319687	0	0	0	0
LOC399715	2.411	0.0164809	0	1	0	1
HK1	2.41	0.00604994	0	1	0	1
LEF1	2.41	0.292841	0	0	0	0
SPC24	2.41	0.161504	0	0	0	0
RND3	2.407	0.010345	0	1	0	1
C4BPB	2.402	0.587077	0	0	0	0
HAPLN3	2.401	0.116226	0	0	0	0
TMPRSS3	2.398	0.108671	0	0	0	0
LOC100289580	2.393	NA	0	0	0	0
IER5	2.388	0.0322043	0	1	0	1
LBHD1	2.385	0.0612	0	1	0	0
TMEM173	2.384	0.0706992	0	1	0	0
LOC729987	2.38	NA	0	0	0	0
SNORD114-10	2.378	NA	0	0	0	0
FRMD8	2.376	0.000888867	0	1	0	1
CXCL17	2.375	0.361511	0	0	0	0
HYDIN2	2.369	0.41191	0	0	0	0
TSSC2	2.369	NA	0	0	0	0
CFAP57	2.368	NA	0	0	0	0
RASGRP2	2.367	0.153972	0	0	0	0
GJD3	2.365	0.168948	0	0	0	0
SECTM1	2.364	0.109697	0	0	0	0
TNFSF9	2.364	0.316574	0	0	0	0
ANO9	2.359	0.00203825	0	1	0	1
SDCBP2	2.359	NA	0	0	0	0
CFAP46	2.358	0.124439	0	0	0	0
OSBPL10	2.358	0.0784133	0	1	0	0
COL12A1	2.356	0.0910242	0	1	0	0
MIR200A	2.355	NA	0	0	0	0
CCDC40	2.35	0.00524841	0	1	0	1
HOXA2	2.348	NA	0	0	0	0
AMPD3	2.347	0.00210413	0	1	0	1
SHF	2.347	0.0792403	0	1	0	0
LOC100133331	2.341	0.162009	0	0	0	0
CMTM1	2.34	0.429707	0	0	0	0
BAIAP3	2.338	0.0726528	0	1	0	0
CTAGE11P	2.338	NA	0	0	0	0
CTCFL	2.338	NA	0	0	0	0
DISC1FP1	2.338	NA	0	0	0	0
DNAH17-AS1	2.338	NA	0	0	0	0
DSPP	2.338	NA	0	0	0	0
EVX1	2.338	NA	0	0	0	0
FAM182B	2.338	NA	0	0	0	0
GUSBP9	2.338	NA	0	0	0	0
HBA1	2.338	NA	0	0	0	0
HIGD1C	2.338	NA	0	0	0	0
HSF5	2.338	NA	0	0	0	0
INMT-FAM188B	2.338	NA	0	0	0	0
LINC00839	2.338	NA	0	0	0	0
LINC01393	2.338	NA	0	0	0	0
LINC01587	2.338	NA	0	0	0	0
LOC100506271	2.338	NA	0	0	0	0
LOC399886	2.338	NA	0	0	0	0
MIR1200	2.338	NA	0	0	0	0
MIR153-2	2.338	NA	0	0	0	0
MIR4777	2.338	NA	0	0	0	0
MIR574	2.338	NA	0	0	0	0
MIR613	2.338	NA	0	0	0	0
MIR6801	2.338	NA	0	0	0	0
MIR874	2.338	NA	0	0	0	0
NKAIN2	2.338	NA	0	0	0	0
PROX2	2.338	NA	0	0	0	0
VHLL	2.338	NA	0	0	0	0
SNORA71B	2.336	0.0987826	0	1	0	0
RNF223	2.335	NA	0	0	0	0
PYCARD	2.333	0.17343	0	0	0	0
JUP	2.332	0.0234067	0	1	0	1
AP1S3	2.331	0.0515883	0	1	0	0
LINC00965	2.33	NA	0	0	0	0
DMBX1	2.329	NA	0	0	0	0
LOC79160	2.325	NA	0	0	0	0
LRRC37A4P	2.325	NA	0	0	0	0
PLA2R1	2.325	0.0888197	0	1	0	0
RNU6-46P	2.325	NA	0	0	0	0
MIR6791	2.322	NA	0	0	0	0
MIR943	2.322	NA	0	0	0	0
OLFML2B	2.322	0.208415	0	0	0	0
C5orf64	2.32	NA	0	0	0	0
FLNC	2.32	0.176226	0	0	0	0
MIR30D	2.32	NA	0	0	0	0
ASPHD2	2.319	0.409523	0	0	0	0
NRIP3	2.319	0.179868	0	0	0	0
PIAS3	2.318	0.00011929	0	1	0	1
CNBD2	2.316	NA	0	0	0	0
CYP2C9	2.316	0.373601	0	0	0	0
CAPG	2.315	0.0753722	0	1	0	0
SNORA70D	2.315	NA	0	0	0	0
FERMT3	2.314	0.0253206	0	1	0	1
KIF26B	2.314	0.281673	0	0	0	0
MIR3684	2.314	NA	0	0	0	0
MIR5091	2.314	NA	0	0	0	0
DCST1	2.311	NA	0	0	0	0
MIR7851	2.311	NA	0	0	0	0
ANKRD34A	2.309	NA	0	0	0	0
MIR3161	2.309	NA	0	0	0	0
FOXA1	2.308	0.260726	0	0	0	0
LOC101928514	2.306	NA	0	0	0	0
MIR6880	2.306	NA	0	0	0	0
MIR765	2.306	NA	0	0	0	0
ALG1L	2.305	NA	0	0	0	0
DLG1-AS1	2.305	NA	0	0	0	0
POM121L9P	2.305	NA	0	0	0	0
CLDN1	2.303	0.0449194	0	1	0	1
LINC00659	2.303	NA	0	0	0	0
CC2D2B	2.302	NA	0	0	0	0
ADGRB2	2.301	0.120459	0	0	0	0
EXOC3L1	2.301	NA	0	0	0	0
RSAD2	2.298	0.0130801	0	1	0	1
HOXA-AS2	2.297	NA	0	0	0	0
ALOX12P2	2.296	0.0246287	0	1	0	1
GMNC	2.292	NA	0	0	0	0
ZMYND8	2.292	1.19593e-05	0	1	0	1
LINC01002	2.291	NA	0	0	0	0
SNORD72	2.291	NA	0	0	0	0
AQP10	2.289	0.714773	0	0	0	0
CARD14	2.289	0.254973	0	0	0	0
ST8SIA6	2.289	NA	0	0	0	0
SNORA13	2.288	NA	0	0	0	0
CRYGN	2.287	NA	0	0	0	0
ITPR3	2.287	0.00033787	0	1	0	1
OIT3	2.287	NA	0	0	0	0
PLEKHG2	2.287	0.0157794	0	1	0	1
SAP25	2.287	0.0954034	0	1	0	0
ZSCAN4	2.287	NA	0	0	0	0
CYP4F35P	2.285	0.224792	0	0	0	0
PMS2P7	2.285	NA	0	0	0	0
LOC146880	2.284	0.0144156	0	1	0	1
UPK1A-AS1	2.284	NA	0	0	0	0
LINC00961	2.283	NA	0	0	0	0
MASP2	2.283	NA	0	0	0	0
MIR6772	2.283	NA	0	0	0	0
SEMA3F	2.283	0.0167958	0	1	0	1
ANKRD13D	2.282	0.000326106	0	1	0	1
ARHGEF19	2.282	0.00395864	0	1	0	1
LOC100130451	2.282	NA	0	0	0	0
NAPSA	2.282	NA	0	0	0	0
SNORA2B	2.282	NA	0	0	0	0
LRRC56	2.281	NA	0	0	0	0
MET	2.281	0.0825613	0	1	0	0
BSN-AS2	2.28	NA	0	0	0	0
RIPK3	2.28	0.000348179	0	1	0	1
CDC25B	2.279	0.00619604	0	1	0	1
HES4	2.279	0.00152059	0	1	0	1
FLJ32255	2.278	0.287404	0	0	0	0
KLRC1	2.278	NA	0	0	0	0
LINC00431	2.278	NA	0	0	0	0
IBA57-AS1	2.276	NA	0	0	0	0
TPTE2P1	2.276	NA	0	0	0	0
C20orf166-AS1	2.274	NA	0	0	0	0
GRP	2.274	NA	0	0	0	0
VWA2	2.274	0.0107297	0	1	0	1
KLF7	2.273	0.0068359	0	1	0	1
FOXH1	2.27	NA	0	0	0	0
AGRN	2.269	0.0130414	0	1	0	1
CAND1.11	2.269	NA	0	0	0	0
MIR2355	2.269	NA	0	0	0	0
TMEM26	2.268	NA	0	0	0	0
TACSTD2	2.267	0.185134	0	0	0	0
INF2	2.265	0.00255799	0	1	0	1
BAIAP2L2	2.264	0.0805071	0	1	0	0
PIGR	2.264	0.442693	0	0	0	0
SPERT	2.264	NA	0	0	0	0
ELFN2	2.262	0.0648461	0	1	0	0
S100A4	2.262	0.0964664	0	1	0	0
HECW2	2.261	0.000250967	0	1	0	1
TLR10	2.261	NA	0	0	0	0
TRPM4	2.261	0.00167624	0	1	0	1
PBX4	2.259	0.296578	0	0	0	0
LOC101927865	2.257	NA	0	0	0	0
PLXNA1	2.256	0.00394448	0	1	0	1
S100A16	2.256	0.0756044	0	1	0	0
VWCE	2.256	0.331124	0	0	0	0
SGPP2	2.255	0.124439	0	0	0	0
SLC10A4	2.255	NA	0	0	0	0
CKLF	2.254	0.296691	0	0	0	0
MIR423	2.254	NA	0	0	0	0
GAL3ST4	2.252	NA	0	0	0	0
NPIPB3	2.252	0.00384136	0	1	0	1
HTR1B	2.251	NA	0	0	0	0
DCST2	2.249	NA	0	0	0	0
UCA1	2.248	0.285651	0	0	0	0
HIST1H3J	2.247	NA	0	0	0	0
SOSTDC1	2.247	NA	0	0	0	0
PML	2.246	0.00244067	0	1	0	1
C1RL-AS1	2.244	0.000586123	0	1	0	1
SOX17	2.244	0.429701	0	0	0	0
MIR619	2.243	NA	0	0	0	0
PROB1	2.243	NA	0	0	0	0
LINC00908	2.242	NA	0	0	0	0
MIR6079	2.242	NA	0	0	0	0
SNORD116-15	2.242	NA	0	0	0	0
SPINK5	2.241	0.570712	0	0	0	0
DENND3	2.24	0.000159801	0	1	0	1
MAMSTR	2.24	0.056002	0	1	0	0
SNORA71D	2.24	0.049755	0	1	0	1
AK4	2.239	0.235743	0	0	0	0
EPHA2	2.237	0.0675631	0	1	0	0
ACRC	2.236	0.0390344	0	1	0	1
C10orf128	2.235	0.103947	0	0	0	0
HRCT1	2.235	NA	0	0	0	0
GRIN2D	2.233	0.161986	0	0	0	0
MIR126	2.233	NA	0	0	0	0
ACAP1	2.232	0.178849	0	0	0	0
ADORA2B	2.232	0.0944074	0	1	0	0
MEIG1	2.232	NA	0	0	0	0
SLC23A3	2.231	0.137365	0	0	0	0
SLC6A8	2.228	0.0595715	0	1	0	0
TAS2R4	2.228	NA	0	0	0	0
CREB3L3	2.227	0.688332	0	0	0	0
LOC256880	2.227	NA	0	0	0	0
RXFP1	2.227	NA	0	0	0	0
LOC101927267	2.225	NA	0	0	0	0
MEI1	2.224	NA	0	0	0	0
LRP8	2.223	0.185965	0	0	0	0
NRG1	2.223	0.28632	0	0	0	0
DRICH1	2.22	NA	0	0	0	0
TMC8	2.22	0.120229	0	0	0	0
SNORA53	2.218	0.128444	0	0	0	0
HSD17B3	2.216	0.449634	0	0	0	0
GRM5	2.215	NA	0	0	0	0
LOC101929464	2.215	NA	0	0	0	0
TTC6	2.215	0.30206	0	0	0	0
FAM71F1	2.214	NA	0	0	0	0
MIR127	2.214	NA	0	0	0	0
HBA2	2.212	NA	0	0	0	0
TAS2R31	2.212	NA	0	0	0	0
FHDC1	2.211	0.051068	0	1	0	0
SOX15	2.21	NA	0	0	0	0
TMEM105	2.21	NA	0	0	0	0
SNORD124	2.209	NA	0	0	0	0
RAD9B	2.208	NA	0	0	0	0
CDK11A	2.206	0.0170768	0	1	0	1
CRYM	2.206	NA	0	0	0	0
GINS1	2.205	0.1023	0	0	0	0
ROBO3	2.204	0.019367	0	1	0	1
FGF11	2.203	0.263414	0	0	0	0
GLI2	2.203	0.203044	0	0	0	0
MME	2.202	0.512454	0	0	0	0
ST3GAL4-AS1	2.202	NA	0	0	0	0
TSKU	2.201	0.0745968	0	1	0	0
HOXA5	2.2	NA	0	0	0	0
MSANTD1	2.2	NA	0	0	0	0
PPP1R13L	2.2	0.000902326	0	1	0	1
SNORA29	2.199	NA	0	0	0	0
DCDC5	2.197	NA	0	0	0	0
TMEM183B	2.197	NA	0	0	0	0
PDLIM4	2.196	0.122756	0	0	0	0
RNF213	2.196	0.000385059	0	1	0	1
CD8B	2.194	NA	0	0	0	0
KCNS1	2.194	NA	0	0	0	0
LIME1	2.194	0.0876036	0	1	0	0
LRFN4	2.193	0.0555796	0	1	0	0
C5orf66	2.192	NA	0	0	0	0
FAM177B	2.192	0.627485	0	0	0	0
HOXD4	2.192	NA	0	0	0	0
ERO1A	2.191	0.1008	0	0	0	0
CASP1	2.19	0.116226	0	0	0	0
NR1I2	2.189	0.19917	0	0	0	0
DDX60	2.188	0.0476447	0	1	0	1
BCO1	2.187	NA	0	0	0	0
LINC01535	2.187	NA	0	0	0	0
SNORD15B	2.187	0.0129632	0	1	0	1
ABCG1	2.186	0.0929631	0	1	0	0
MYH3	2.185	0.217907	0	0	0	0
PLXNA3	2.184	0.00146779	0	1	0	1
GAD1	2.182	NA	0	0	0	0
CRHR1-IT1	2.179	NA	0	0	0	0
ZNF560	2.179	NA	0	0	0	0
CXCL10	2.178	0.399051	0	0	0	0
SNORA10	2.177	0.235798	0	0	0	0
TMEM154	2.177	0.275509	0	0	0	0
DUSP5	2.176	0.072941	0	1	0	0
IGF2BP2	2.176	0.00216533	0	1	0	1
MIR4517	2.175	NA	0	0	0	0
CACNG8	2.173	0.345869	0	0	0	0
LOC100506082	2.172	NA	0	0	0	0
LOC399815	2.172	NA	0	0	0	0
MUC6	2.172	0.313032	0	0	0	0
LOC400684	2.171	NA	0	0	0	0
SAMD9L	2.171	0.00407906	0	1	0	1
DHX58	2.169	0.00223805	0	1	0	1
PDPN	2.169	0.141775	0	0	0	0
PROM2	2.169	0.0522845	0	1	0	0
PYGB	2.168	0.0940278	0	1	0	0
RTP4	2.168	0.126584	0	0	0	0
BCL9L	2.167	0.00100214	0	1	0	1
GRAMD2	2.167	NA	0	0	0	0
MIR3162	2.165	NA	0	0	0	0
ADAM19	2.164	0.0909987	0	1	0	0
CAHM	2.163	NA	0	0	0	0
GNRH2	2.163	NA	0	0	0	0
SLC26A10	2.163	NA	0	0	0	0
CFAP58	2.162	NA	0	0	0	0
TMEM86B	2.162	0.00968393	0	1	0	1
SNORA81	2.161	NA	0	0	0	0
DOC2B	2.159	NA	0	0	0	0
GPR3	2.158	0.387183	0	0	0	0
TMEM35	2.157	NA	0	0	0	0
SRPX2	2.155	0.103607	0	0	0	0
ALG1L2	2.153	NA	0	0	0	0
SLC25A2	2.153	NA	0	0	0	0
REC8	2.152	0.010733	0	1	0	1
LINC01032	2.151	NA	0	0	0	0
MSH4	2.151	NA	0	0	0	0
HILPDA	2.15	0.18946	0	0	0	0
LINC00162	2.146	0.352171	0	0	0	0
MATN1	2.146	NA	0	0	0	0
UGT2B17	2.146	0.460009	0	0	0	0
LINC01061	2.145	0.114131	0	0	0	0
ADAM21	2.143	NA	0	0	0	0
C6orf223	2.143	0.211712	0	0	0	0
IL18	2.142	0.0813497	0	1	0	0
JAK3	2.141	0.00754155	0	1	0	1
RHPN1	2.14	0.0129918	0	1	0	1
MUC1	2.139	0.0539557	0	1	0	0
SLITRK6	2.139	0.25537	0	0	0	0
GPR158	2.138	NA	0	0	0	0
SAXO1	2.138	NA	0	0	0	0
STS	2.137	0.0422672	0	1	0	1
GPR19	2.134	NA	0	0	0	0
SNORD9	2.134	NA	0	0	0	0
ZAN	2.134	NA	0	0	0	0
CD82	2.133	0.078776	0	1	0	0
GIMAP2	2.133	0.0571064	0	1	0	0
TMSB10	2.133	0.0489943	0	1	0	1
COL3A1	2.131	0.149171	0	0	0	0
PROC	2.131	NA	0	0	0	0
NPIPB4	2.13	0.155007	0	0	0	0
C10orf131	2.129	NA	0	0	0	0
MIR548J	2.128	NA	0	0	0	0
LPCAT4	2.127	0.0438204	0	1	0	1
A2MP1	2.125	NA	0	0	0	0
ADGB	2.125	NA	0	0	0	0
ARHGAP8	2.125	NA	0	0	0	0
BEND6	2.125	NA	0	0	0	0
C11orf16	2.125	NA	0	0	0	0
CIDEA	2.125	NA	0	0	0	0
CLIC1	2.125	NA	0	0	0	0
CRCT1	2.125	NA	0	0	0	0
CRNN	2.125	NA	0	0	0	0
CST2	2.125	NA	0	0	0	0
DLX5	2.125	NA	0	0	0	0
ENPP7	2.125	0.814132	0	0	0	0
FLOT1	2.125	NA	0	0	0	0
FOXCUT	2.125	NA	0	0	0	0
HNRNPA1P33	2.125	NA	0	0	0	0
HOXA10-AS	2.125	NA	0	0	0	0
KRTAP4-1	2.125	NA	0	0	0	0
LGALS7	2.125	NA	0	0	0	0
LINC00494	2.125	NA	0	0	0	0
LINC00612	2.125	NA	0	0	0	0
LINC00656	2.125	NA	0	0	0	0
LINC01546	2.125	NA	0	0	0	0
LOC101927248	2.125	NA	0	0	0	0
LOC101927292	2.125	NA	0	0	0	0
LOC101928942	2.125	NA	0	0	0	0
MIR1205	2.125	NA	0	0	0	0
MIR1207	2.125	NA	0	0	0	0
MIR130A	2.125	NA	0	0	0	0
MIR203A	2.125	NA	0	0	0	0
MIR6812	2.125	NA	0	0	0	0
MYO1H	2.125	NA	0	0	0	0
NOX1	2.125	NA	0	0	0	0
RAD21L1	2.125	NA	0	0	0	0
RASA4	2.125	NA	0	0	0	0
RNF39	2.125	NA	0	0	0	0
S100A7A	2.125	NA	0	0	0	0
SFTA1P	2.125	NA	0	0	0	0
SLC6A7	2.125	NA	0	0	0	0
SPRR1A	2.125	NA	0	0	0	0
TRIM27	2.125	NA	0	0	0	0
ZPLD1	2.125	NA	0	0	0	0
IL12RB1	2.124	NA	0	0	0	0
LY96	2.124	NA	0	0	0	0
PKM	2.124	0.100366	0	0	0	0
SNORD13	2.124	0.241673	0	0	0	0
STAG3L1	2.123	NA	0	0	0	0
COL8A1	2.122	0.391564	0	0	0	0
IFI16	2.122	0.0814391	0	1	0	0
LOC101929128	2.122	NA	0	0	0	0
MIR1255A	2.122	NA	0	0	0	0
VTRNA2-1	2.122	NA	0	0	0	0
WDR86-AS1	2.122	NA	0	0	0	0
BDNF	2.121	NA	0	0	0	0
TBX19	2.121	0.148615	0	0	0	0
STON1-GTF2A1L	2.12	NA	0	0	0	0
IKZF2	2.119	0.0234699	0	1	0	1
FOSL1	2.118	0.125976	0	0	0	0
PLEKHG7	2.117	0.193778	0	0	0	0
FAM66B	2.116	0.14128	0	0	0	0
SLMO1	2.116	0.143025	0	0	0	0
TACC3	2.115	0.0824196	0	1	0	0
MXD1	2.114	0.0717016	0	1	0	0
MIR6835	2.113	NA	0	0	0	0
RECQL4	2.11	0.00858634	0	1	0	1
FAM229A	2.109	0.340139	0	0	0	0
KCNT1	2.109	NA	0	0	0	0
GBP5	2.108	0.24832	0	0	0	0
HAGLR	2.107	NA	0	0	0	0
GALR2	2.106	NA	0	0	0	0
SLC6A6	2.105	0.0283913	0	1	0	1
MIR34A	2.104	NA	0	0	0	0
TONSL	2.1	0.000863903	0	1	0	1
GLIS2	2.099	NA	0	0	0	0
SH3TC1	2.095	0.00666663	0	1	0	1
HRASLS	2.094	NA	0	0	0	0
C3orf36	2.093	NA	0	0	0	0
CPNE5	2.093	NA	0	0	0	0
MIR429	2.093	NA	0	0	0	0
ADAM20P1	2.092	0.24374	0	0	0	0
CFAP52	2.092	NA	0	0	0	0
DGKH	2.092	0.0313168	0	1	0	1
LCNL1	2.092	NA	0	0	0	0
TMEM45A	2.092	0.269349	0	0	0	0
HOXD9	2.091	NA	0	0	0	0
TC2N	2.09	NA	0	0	0	0
ACAN	2.089	NA	0	0	0	0
ADH4	2.089	0.581312	0	0	0	0
BGLAP	2.089	NA	0	0	0	0
EYA2	2.089	0.243429	0	0	0	0
FAM156A	2.089	NA	0	0	0	0
NKPD1	2.089	NA	0	0	0	0
TTYH3	2.089	0.0310951	0	1	0	1
HOXC4	2.088	NA	0	0	0	0
MIR197	2.088	NA	0	0	0	0
MIR3607	2.088	NA	0	0	0	0
MX2	2.088	0.0402355	0	1	0	1
FAM21EP	2.087	NA	0	0	0	0
HSF2BP	2.087	NA	0	0	0	0
IFIT3	2.087	0.0131509	0	1	0	1
LOC100506022	2.087	NA	0	0	0	0
SNORA57	2.087	0.147062	0	0	0	0
ITGB2-AS1	2.086	0.584647	0	0	0	0
SNORD28	2.085	NA	0	0	0	0
TLDC1	2.085	0.000469519	0	1	0	1
C1orf106	2.084	0.00288428	0	1	0	1
TBX2-AS1	2.084	NA	0	0	0	0
C11orf91	2.076	NA	0	0	0	0
GJC1	2.076	0.016625	0	1	0	1
GSDMB	2.076	0.0185299	0	1	0	1
NYNRIN	2.076	0.00413747	0	1	0	1
RNF207	2.076	0.00288428	0	1	0	1
DDIT4L	2.073	NA	0	0	0	0
FAM183A	2.073	NA	0	0	0	0
FLJ33360	2.072	NA	0	0	0	0
PRSS1	2.072	0.506233	0	0	0	0
CAPN5	2.069	0.000511922	0	1	0	1
LOC100288181	2.068	NA	0	0	0	0
TEAD3	2.066	3.37023e-05	0	1	0	1
LOC101928295	2.065	NA	0	0	0	0
MIR193A	2.065	NA	0	0	0	0
SAMD15	2.065	0.169465	0	0	0	0
2009-09-01	2.065	0.0438422	0	1	0	1
LINC00853	2.064	NA	0	0	0	0
MIR24-2	2.064	NA	0	0	0	0
INPP4B	2.062	0.0522845	0	1	0	0
PXDNL	2.062	NA	0	0	0	0
SH2D5	2.062	0.294812	0	0	0	0
CPA6	2.06	NA	0	0	0	0
CRABP1	2.06	NA	0	0	0	0
CTB-178M22.2	2.06	NA	0	0	0	0
FSCB	2.06	NA	0	0	0	0
IL21R-AS1	2.06	NA	0	0	0	0
LDHAL6A	2.06	NA	0	0	0	0
LOC101927040	2.06	NA	0	0	0	0
LOC101929524	2.06	NA	0	0	0	0
MIR375	2.06	NA	0	0	0	0
MIR4304	2.06	NA	0	0	0	0
MIR4796	2.06	NA	0	0	0	0
MIR6797	2.06	NA	0	0	0	0
MIR889	2.06	NA	0	0	0	0
PGF	2.06	0.251336	0	0	0	0
SYT10	2.06	NA	0	0	0	0
TMEM257	2.06	NA	0	0	0	0
UNQ6494	2.06	NA	0	0	0	0
ZBED9	2.06	NA	0	0	0	0
ATP2A1	2.059	0.326179	0	0	0	0
CEMP1	2.059	NA	0	0	0	0
ERICH3	2.056	NA	0	0	0	0
RLTPR	2.055	0.225698	0	0	0	0
RNA45S5	2.055	0.00524818	0	1	0	1
CCDC103	2.053	0.293385	0	0	0	0
ACSL5	2.052	0.0848166	0	1	0	0
CPNE7	2.051	0.157622	0	0	0	0
MTSS1	2.05	0.00035767	0	1	0	1
NAALADL1	2.05	0.54431	0	0	0	0
TGFB1I1	2.05	0.0297579	0	1	0	1
LOC729966	2.049	0.341751	0	0	0	0
MIR181A2HG	2.048	NA	0	0	0	0
MEGF10	2.047	NA	0	0	0	0
DNAH2	2.043	0.239526	0	0	0	0
FGFR3	2.043	0.0468335	0	1	0	1
TRIM47	2.043	0.063353	0	1	0	0
VDR	2.042	0.103655	0	0	0	0
LRRC71	2.041	NA	0	0	0	0
NOL3	2.039	2.38859e-05	0	1	0	1
PCDHB9	2.039	0.159517	0	0	0	0
PLEKHG6	2.039	0.0359572	0	1	0	1
MIR155HG	2.034	NA	0	0	0	0
MISP	2.034	0.181467	0	0	0	0
CDRT4	2.033	NA	0	0	0	0
C3orf80	2.032	NA	0	0	0	0
CRISP3	2.032	0.686915	0	0	0	0
AGR3	2.031	0.143753	0	0	0	0
AQP7P3	2.031	NA	0	0	0	0
ASIC3	2.031	0.420422	0	0	0	0
CAPS	2.03	0.000226115	0	1	0	1
MAPK12	2.03	0.0675958	0	1	0	0
TBX6	2.03	0.213181	0	0	0	0
EXOC3L4	2.029	0.097696	0	1	0	0
MGAT3	2.029	0.0937715	0	1	0	0
LOC344887	2.028	NA	0	0	0	0
MIR140	2.028	NA	0	0	0	0
XKR7	2.028	NA	0	0	0	0
IGSF9	2.027	0.116057	0	0	0	0
SLC5A1	2.027	0.217936	0	0	0	0
ADRA1D	2.024	NA	0	0	0	0
PLAU	2.024	0.159517	0	0	0	0
MIR3916	2.023	0.115783	0	0	0	0
TEKT3	2.023	NA	0	0	0	0
TTC21A	2.023	0.0168458	0	1	0	1
CKMT1B	2.022	NA	0	0	0	0
F12	2.022	0.235285	0	0	0	0
LINC00265	2.022	0.0130801	0	1	0	1
LINC01359	2.022	0.260482	0	0	0	0
NETO2	2.022	0.280109	0	0	0	0
ETS2	2.021	0.0185419	0	1	0	1
LOC102724312	2.021	0.206524	0	0	0	0
MIR5581	2.021	NA	0	0	0	0
KIF18A	2.02	0.172018	0	0	0	0
LOC101928266	2.019	NA	0	0	0	0
ODF2L	2.019	0.000314083	0	1	0	1
TCF20	2.017	NA	0	0	0	0
MIR3125	2.016	NA	0	0	0	0
CCDC153	2.014	NA	0	0	0	0
FAM65C	2.014	0.044339	0	1	0	1
MIR29B2	2.014	NA	0	0	0	0
UBE2Q2L	2.014	NA	0	0	0	0
MIR2052HG	2.013	NA	0	0	0	0
PLCB3	2.013	0.00144336	0	1	0	1
B4GALNT1	2.012	0.257324	0	0	0	0
CTHRC1	2.012	0.422289	0	0	0	0
LMTK3	2.012	0.0692424	0	1	0	0
RRAD	2.011	0.228174	0	0	0	0
MID1IP1-AS1	2.01	NA	0	0	0	0
PYHIN1	2.01	NA	0	0	0	0
RUNX1	2.01	0.141288	0	0	0	0
STRIP2	2.009	0.175011	0	0	0	0
SPON2	2.008	0.169211	0	0	0	0
ANO1	2.007	0.125892	0	0	0	0
ZMYND10	2.007	NA	0	0	0	0
MBL1P	2.006	0.43702	0	0	0	0
IRF7	2.005	NA	0	0	0	0
MCPH1-AS1	2.003	NA	0	0	0	0
SLC22A13	2.002	NA	0	0	0	0
CASC10	2.001	0.149087	0	0	0	0
FUT3	2.001	0.103881	0	0	0	0
CCDC129	2	NA	0	0	0	0
CPNE8	2	0.0177022	0	1	0	1
GFOD1	2	0.00398293	0	1	0	1
TPM2	1.998	0.00156065	0	1	0	1
ANKRD18B	1.995	0.556242	0	0	0	0
MMP25-AS1	1.995	0.145041	0	0	0	0
PKN2-AS1	1.993	NA	0	0	0	0
CSPG4	1.992	0.03361	0	1	0	1
KIF14	1.992	0.188587	0	0	0	0
PARP3	1.991	0.00522283	0	1	0	1
CCM2L	1.99	0.227934	0	0	0	0
TSPO	1.99	0.125968	0	0	0	0
CCBL1	1.989	0.0173357	0	1	0	1
FSD2	1.989	NA	0	0	0	0
PRSS50	1.988	NA	0	0	0	0
FGF17	1.984	NA	0	0	0	0
GBP1	1.983	0.057587	0	1	0	0
SNHG22	1.982	NA	0	0	0	0
TNIP3	1.982	NA	0	0	0	0
CATSPER1	1.98	NA	0	0	0	0
LINC01433	1.98	NA	0	0	0	0
JAG2	1.978	0.0034401	0	1	0	1
KIF18B	1.978	0.315088	0	0	0	0
CFAP61	1.977	NA	0	0	0	0
COL28A1	1.977	0.366893	0	0	0	0
LOC101929378	1.977	0.262059	0	0	0	0
DGKA	1.976	0.0174976	0	1	0	1
LOC100129617	1.976	0.178623	0	0	0	0
RTEL1	1.976	0.167179	0	0	0	0
BST1	1.974	0.302032	0	0	0	0
LOC388282	1.974	NA	0	0	0	0
CBLC	1.972	0.0128553	0	1	0	1
DPF1	1.972	NA	0	0	0	0
KLC3	1.971	0.233587	0	0	0	0
NAPB	1.971	0.0040347	0	1	0	1
GAS6-AS1	1.969	0.208506	0	0	0	0
FHL2	1.967	0.0495474	0	1	0	1
DOC2A	1.965	0.356036	0	0	0	0
FLJ27354	1.964	NA	0	0	0	0
HN1	1.964	0.0949615	0	1	0	0
CCDC74A	1.963	0.149979	0	0	0	0
LRRC24	1.963	0.241507	0	0	0	0
LOC440434	1.962	NA	0	0	0	0
LINC00525	1.961	NA	0	0	0	0
LINC01123	1.961	0.327062	0	0	0	0
RAPGEFL1	1.959	5.8049e-05	0	1	0	1
HENMT1	1.957	0.0576006	0	1	0	0
VNN1	1.956	0.143819	0	0	0	0
WDR62	1.956	0.0356013	0	1	0	1
LOC442497	1.955	NA	0	0	0	0
PRKG2	1.955	0.231164	0	0	0	0
CYP4F12	1.952	0.22944	0	0	0	0
TRIP10	1.952	0.000459535	0	1	0	1
CASC5	1.951	0.169891	0	0	0	0
MIR5687	1.949	NA	0	0	0	0
NEIL3	1.949	0.274741	0	0	0	0
TUBBP5	1.949	NA	0	0	0	0
CCDC81	1.948	NA	0	0	0	0
LINC01134	1.948	NA	0	0	0	0
LOC101928891	1.948	NA	0	0	0	0
SMAD3	1.948	0.0343745	0	1	0	1
SNORA5A	1.948	NA	0	0	0	0
VIP	1.948	0.392647	0	0	0	0
REEP4	1.947	0.0247504	0	1	0	1
LAPTM5	1.946	0.289757	0	0	0	0
C10orf62	1.945	0.604319	0	0	0	0
CTGLF12P	1.945	0.373512	0	0	0	0
HECW1	1.945	0.48933	0	0	0	0
PLEKHM1P	1.945	0.0117348	0	1	0	1
PRR15	1.945	0.056104	0	1	0	0
TFCP2L1	1.945	0.0313664	0	1	0	1
COL5A2	1.944	0.1023	0	0	0	0
C9orf89	1.943	0.0298303	0	1	0	1
TMPO-AS1	1.943	0.247807	0	0	0	0
NKILA	1.942	0.120947	0	0	0	0
AKR1E2	1.941	0.0393606	0	1	0	1
CNFN	1.941	NA	0	0	0	0
DENND6B	1.94	0.0670702	0	1	0	0
LINC01132	1.94	NA	0	0	0	0
MAST1	1.94	0.306993	0	0	0	0
MCHR1	1.94	NA	0	0	0	0
PCDHGB7	1.94	0.0326489	0	1	0	1
BTBD19	1.937	0.0465963	0	1	0	1
HIST1H3I	1.937	0.293385	0	0	0	0
ADGRF2	1.936	NA	0	0	0	0
C20orf195	1.936	NA	0	0	0	0
LGR5	1.936	0.704844	0	0	0	0
[truncated: 19,566 more rows]

## Sheet: Mod-Diff PDAC VS Normal
Gene ID	log2FoldChange [PDAC Diff vs Normal Pancreas]	FDR	Down	Up	Strong down	Strong Up
BPIFB1	29.298	1.84e-09	0	1	0	1
FGFBP1	25.617	2.61e-07	0	1	0	1
APOA4	14.447	3.98e-15	0	1	0	1
LCT	14.151	9.13e-05	0	1	0	1
SI	13.645	5.53e-05	0	1	0	1
TMPRSS15	13.02	0.000490488	0	1	0	1
MUC17	12.85	1.72e-06	0	1	0	1
APOA1	11.151	5.69e-11	0	1	0	1
SLC6A19	11.145	4.97e-09	0	1	0	1
APOC3	10.985	0.00713328	0	1	0	1
CREB3L3	10.978	0.00145068	0	1	0	1
APOB	10.947	6.73e-18	0	1	0	1
RBP2	10.577	0.00125415	0	1	0	1
MTTP	10.548	4.01e-08	0	1	0	1
MYO1A	10.319	1.02e-11	0	1	0	1
CYP2C19	10.207	0.0124475	0	1	0	1
MEP1B	10.166	2.61e-07	0	1	0	1
MS4A10	9.872	0.105517	0	0	0	0
ALPI	9.868	1.42e-07	0	1	0	1
FABP1	9.806	0.00200809	0	1	0	1
CYP3A4	9.703	6.7e-09	0	1	0	1
TM6SF2	9.683	0.11414	0	0	0	0
FABP2	9.625	0.0189387	0	1	0	1
CHP2	9.623	0.0145123	0	1	0	1
DUOX2	9.591	0.00469277	0	1	0	1
MUC3A	9.583	1.27e-22	0	1	0	1
AOC1	9.574	2.93e-12	0	1	0	1
SLC13A2	9.52	4.55e-07	0	1	0	1
SLC28A1	9.331	8.74e-07	0	1	0	1
AQP10	9.196	0.0271188	0	1	0	1
ADGRG7	9.142	0.142156	0	0	0	0
ENPP7	9.072	0.145988	0	0	0	0
PHGR1	9.064	0.146587	0	0	0	0
CDHR5	8.996	0.150541	0	0	0	0
SULT2A1	8.84	0.0720167	0	1	0	0
ADGRF1	8.793	0.00558418	0	1	0	1
MGAM	8.758	0.00474678	0	1	0	1
FOLH1	8.743	3.2e-06	0	1	0	1
MOGAT2	8.736	0.165178	0	0	0	0
CYP2C9	8.719	6.14e-07	0	1	0	1
CCL25	8.693	0.167348	0	0	0	0
DQX1	8.593	4.98e-07	0	1	0	1
ABCG8	8.533	0.177286	0	0	0	0
UGT2B17	8.529	1.03e-05	0	1	0	1
ENPP3	8.436	0.000376955	0	1	0	1
UGT1A10	8.377	0.117928	0	0	0	0
SLC9A3	8.283	3.27e-07	0	1	0	1
S100G	8.252	0.195898	0	0	0	0
SLC26A3	8.177	0.0627347	0	1	0	0
WTAPP1	8.143	0.0023408	0	1	0	1
MUC4	8.11	0.100564	0	0	0	0
ADH4	8.104	0.000979983	0	1	0	1
CEACAM20	8.089	0.207087	0	0	0	0
SLC30A10	8.073	0.0687588	0	1	0	0
SERPINB5	8.069	0.10351	0	0	0	0
MALRD1	8.029	1.11e-05	0	1	0	1
SLC9A2	7.998	2e-06	0	1	0	1
EPS8L3	7.982	1.97e-19	0	1	0	1
SLC5A1	7.964	1.88e-11	0	1	0	1
COL17A1	7.935	1.55e-08	0	1	0	1
MOGAT3	7.921	0.219256	0	0	0	0
FLJ22763	7.911	0.219936	0	0	0	0
NRG3	7.909	0.00568171	0	1	0	1
TM4SF20	7.902	0.112617	0	0	0	0
ACTG2	7.898	1.84e-07	0	1	0	1
MS4A8	7.872	3.14e-06	0	1	0	1
CLDN18	7.864	0.0352188	0	1	0	1
CEACAM5	7.802	0.0403388	0	1	0	1
NAGS	7.801	0.000905109	0	1	0	1
AFAP1-AS1	7.773	0.00127252	0	1	0	1
BTNL3	7.738	0.000220105	0	1	0	1
TMPRSS4	7.721	1.14e-05	0	1	0	1
LINC01559	7.72	0.235658	0	0	0	0
SLC51A	7.719	0.00508516	0	1	0	1
CYP4F2	7.695	0.00180634	0	1	0	1
KLK10	7.687	0.00302959	0	1	0	1
LOC102724153	7.647	0.241325	0	0	0	0
TNS4	7.629	0.0277118	0	1	0	1
UGT1A1	7.614	0.000231782	0	1	0	1
PRAP1	7.573	0.0391301	0	1	0	1
KLK7	7.528	0.0223058	0	1	0	1
BLACAT1	7.52	0.00083062	0	1	0	1
PPP1R14D	7.519	0.00059034	0	1	0	1
LOC389602	7.515	3.05e-09	0	1	0	1
PTPRR	7.51	0.000136136	0	1	0	1
LINC00955	7.493	0.253849	0	0	0	0
KRT16	7.479	0.00561225	0	1	0	1
NR1I2	7.463	1.68e-10	0	1	0	1
MUC5AC	7.463	0.025885	0	1	0	1
CYP2C18	7.461	2.36e-09	0	1	0	1
FAM177B	7.45	0.0112595	0	1	0	1
PLA2G12B	7.431	0.258509	0	0	0	0
CEACAM6	7.422	0.00450244	0	1	0	1
XPNPEP2	7.414	9.8e-06	0	1	0	1
IHH	7.406	0.000188414	0	1	0	1
CHRDL2	7.386	0.0231795	0	1	0	1
LRRC19	7.372	0.000927405	0	1	0	1
LINC00483	7.363	0.0081808	0	1	0	1
GPA33	7.346	0.142226	0	0	0	0
CDHR2	7.33	0.00362325	0	1	0	1
SH3D21	7.329	8.8e-08	0	1	0	1
MYO7B	7.328	5.69e-11	0	1	0	1
NLRP6	7.313	0.000101501	0	1	0	1
GALNT5	7.305	0.0644049	0	1	0	0
SULT1B1	7.303	0.000446497	0	1	0	1
CAPN8	7.288	8.33e-09	0	1	0	1
MLK7-AS1	7.286	0.0341624	0	1	0	1
ZG16B	7.276	0.0222469	0	1	0	1
DUOXA2	7.27	0.0940818	0	1	0	0
TUBAL3	7.261	0.00450244	0	1	0	1
ATG9B	7.242	0.00622518	0	1	0	1
ISX	7.233	0.00300252	0	1	0	1
CTSE	7.21	5.91e-10	0	1	0	1
AKR1B10	7.207	7.53e-09	0	1	0	1
SLC10A2	7.203	0.183664	0	0	0	0
SLC6A14	7.127	0.00521101	0	1	0	1
GIP	7.127	0.282789	0	0	0	0
C6orf58	7.078	0.0746078	0	1	0	0
FEZF1-AS1	7.077	0.053673	0	1	0	0
NPSR1	7.077	0.287419	0	0	0	0
LINC01133	7.07	0.000150355	0	1	0	1
TFF1	7.053	0.083921	0	1	0	0
ERICH4	7.044	0.0336516	0	1	0	1
HTR1D	7.04	0.015569	0	1	0	1
G6PC	7.039	0.00334115	0	1	0	1
ABCG5	6.978	0.000361875	0	1	0	1
STYK1	6.973	0.00457145	0	1	0	1
SDR16C5	6.971	0.21968	0	0	0	0
FER1L4	6.965	0.000258061	0	1	0	1
GABRP	6.937	0.00804555	0	1	0	1
TPSG1	6.899	0.0889043	0	1	0	0
CYP2S1	6.895	2.52e-08	0	1	0	1
CLRN3	6.892	0.000970067	0	1	0	1
SLC2A5	6.883	2.42e-05	0	1	0	1
SLC7A9	6.855	0.00380498	0	1	0	1
SSUH2	6.853	0.000439973	0	1	0	1
NOS2	6.851	0.000870745	0	1	0	1
SPDEF	6.839	0.171154	0	0	0	0
ANXA13	6.835	7.34e-05	0	1	0	1
AMN	6.817	4.07e-07	0	1	0	1
PDZD7	6.79	0.000562064	0	1	0	1
CASP16P	6.735	0.144307	0	0	0	0
AIM1L	6.711	0.000599667	0	1	0	1
DES	6.696	0.00817701	0	1	0	1
ESPN	6.638	0.00968155	0	1	0	1
SIM2	6.615	0.010754	0	1	0	1
EFNA2	6.587	1.33e-05	0	1	0	1
FAM3D	6.578	0.000121234	0	1	0	1
AGMO	6.578	0.0145554	0	1	0	1
ERN2	6.487	0.000375209	0	1	0	1
SLC51B	6.48	0.0216767	0	1	0	1
CORO2A	6.479	1.14e-19	0	1	0	1
MME	6.479	0.0100223	0	1	0	1
BAIAP2L2	6.477	1.28e-11	0	1	0	1
CCL20	6.469	0.0058756	0	1	0	1
DHRS9	6.452	0.157043	0	0	0	0
ABCA12	6.438	0.346514	0	0	0	0
GDPD2	6.422	0.0115246	0	1	0	1
NPC1L1	6.413	2.13e-12	0	1	0	1
SOAT2	6.408	NA	0	0	0	0
LCN2	6.403	0.0329863	0	1	0	1
GJB3	6.392	0.0274862	0	1	0	1
FER1L6	6.357	0.000774431	0	1	0	1
HRASLS2	6.34	0.0358586	0	1	0	1
CEACAM18	6.339	0.00751648	0	1	0	1
BEAN1	6.31	0.0352901	0	1	0	1
MIR650	6.299	NA	0	0	0	0
ST6GALNAC1	6.294	0.000212204	0	1	0	1
APOBEC1	6.293	0.0115104	0	1	0	1
ADGRG4	6.293	NA	0	0	0	0
PIGR	6.245	0.00578985	0	1	0	1
MUC2	6.22	0.365246	0	0	0	0
LEMD1	6.217	0.0433704	0	1	0	1
CRISP2	6.217	NA	0	0	0	0
VSIG1	6.216	0.00665928	0	1	0	1
DSG3	6.205	0.237651	0	0	0	0
C6orf222	6.198	2.02e-05	0	1	0	1
IFNE	6.196	0.0376853	0	1	0	1
NMUR2	6.192	NA	0	0	0	0
SMPD3	6.188	1.79e-08	0	1	0	1
PCK1	6.165	3.31e-06	0	1	0	1
SMIM24	6.125	0.000308849	0	1	0	1
VNN1	6.11	7.57e-10	0	1	0	1
UNC93A	6.1	NA	0	0	0	0
CEMIP	6.07	0.0684362	0	1	0	0
MUC20	6.064	NA	0	0	0	0
TACR2	6.064	NA	0	0	0	0
MLN	6.046	NA	0	0	0	0
GGN	6.039	NA	0	0	0	0
TM4SF5	6.02	0.288364	0	0	0	0
TMEM150B	6.018	0.000592261	0	1	0	1
LGR5	5.992	0.0961908	0	1	0	0
C11orf86	5.976	0.000858084	0	1	0	1
HAPLN4	5.972	0.000108022	0	1	0	1
MYBPC1	5.961	0.0579799	0	1	0	0
NAT2	5.959	NA	0	0	0	0
NPY6R	5.957	NA	0	0	0	0
FOLH1B	5.955	NA	0	0	0	0
SLC52A1	5.954	0.0108956	0	1	0	1
HTR1B	5.954	NA	0	0	0	0
GCNT3	5.947	0.000132596	0	1	0	1
TFF2	5.942	0.0254987	0	1	0	1
GPR35	5.918	6.19e-08	0	1	0	1
ADAMDEC1	5.913	0.0641118	0	1	0	0
ARHGAP27	5.907	0.00156076	0	1	0	1
ASAH2	5.898	0.00115224	0	1	0	1
KRT17	5.898	0.0872938	0	1	0	0
MIR31HG	5.896	0.0425901	0	1	0	1
VSIG2	5.887	0.0069285	0	1	0	1
CA9	5.874	0.0124913	0	1	0	1
PADI1	5.855	0.401559	0	0	0	0
MZB1	5.836	NA	0	0	0	0
UGT3A1	5.836	NA	0	0	0	0
CAPN9	5.834	NA	0	0	0	0
SLCO4A1-AS1	5.833	NA	0	0	0	0
CHST6	5.831	0.0158999	0	1	0	1
SHH	5.826	0.00409579	0	1	0	1
SULT1E1	5.822	0.0151072	0	1	0	1
TRPM6	5.82	0.000234775	0	1	0	1
MSLN	5.818	0.000979983	0	1	0	1
CHST5	5.812	8.13e-05	0	1	0	1
LINC00443	5.801	NA	0	0	0	0
SERPINB7	5.801	NA	0	0	0	0
GIMD1	5.77	NA	0	0	0	0
KCP	5.76	0.00635855	0	1	0	1
SOX21	5.74	0.402837	0	0	0	0
SH3PXD2A-AS1	5.735	0.105558	0	0	0	0
TMEM45B	5.727	1.6e-06	0	1	0	1
GBA3	5.727	0.00468901	0	1	0	1
ACSL5	5.723	5.36e-10	0	1	0	1
PDZD3	5.712	0.00017689	0	1	0	1
OLFM4	5.678	0.0631822	0	1	0	0
LGR6	5.672	0.100246	0	0	0	0
DHDH	5.667	0.0207746	0	1	0	1
DAB1	5.653	0.00817994	0	1	0	1
ZNF488	5.65	0.0010569	0	1	0	1
CRISP3	5.648	0.144307	0	0	0	0
FAM83E	5.64	5.67e-07	0	1	0	1
TMC5	5.636	0.000140041	0	1	0	1
CEACAM1	5.616	1.82e-05	0	1	0	1
PI3	5.597	0.206325	0	0	0	0
RNF183	5.597	NA	0	0	0	0
FRMD1	5.592	NA	0	0	0	0
BTNL8	5.591	0.00205804	0	1	0	1
XDH	5.584	6.06e-06	0	1	0	1
ADORA2A-AS1	5.554	NA	0	0	0	0
IL2RG	5.539	0.000509854	0	1	0	1
VILL	5.534	1.76e-05	0	1	0	1
CAPN12	5.533	8.56e-05	0	1	0	1
CYP4F12	5.532	2.63e-06	0	1	0	1
LOC101927934	5.517	0.00187244	0	1	0	1
IYD	5.511	3.36e-06	0	1	0	1
ADTRP	5.504	0.000190838	0	1	0	1
MAB21L2	5.499	0.0405944	0	1	0	1
GJB4	5.479	0.0719109	0	1	0	0
LINC00282	5.472	NA	0	0	0	0
OXTR	5.471	0.00582562	0	1	0	1
GGT8P	5.47	0.0787039	0	1	0	0
ALDOB	5.456	3.35e-06	0	1	0	1
SAA2	5.455	0.0592418	0	1	0	0
BCO1	5.397	NA	0	0	0	0
SLC5A11	5.388	NA	0	0	0	0
GDA	5.379	5.7e-12	0	1	0	1
ANXA10	5.376	0.00852983	0	1	0	1
SPOCD1	5.356	0.0504147	0	1	0	0
ADAMTSL5	5.352	0.000714659	0	1	0	1
PNPLA3	5.349	0.0350667	0	1	0	1
HS3ST1	5.348	0.00224188	0	1	0	1
UGT1A3	5.335	NA	0	0	0	0
UGT1A7	5.322	NA	0	0	0	0
EFNA3	5.311	0.032091	0	1	0	1
PLA2G4F	5.303	0.00602282	0	1	0	1
LAMB3	5.3	0.000121945	0	1	0	1
TCN1	5.293	0.059246	0	1	0	0
MST1R	5.27	6.49e-13	0	1	0	1
SLC5A12	5.265	0.0789549	0	1	0	0
CIDEC	5.263	0.00139753	0	1	0	1
CYP1A1	5.263	NA	0	0	0	0
LOC101927969	5.252	NA	0	0	0	0
SLC28A2	5.249	0.177643	0	0	0	0
KPNA7	5.231	0.0490741	0	1	0	1
SCGB3A1	5.221	0.0405454	0	1	0	1
MISP	5.215	1.02e-05	0	1	0	1
ENTPD2	5.211	6.58e-05	0	1	0	1
TMEM92	5.194	0.00384519	0	1	0	1
UGT1A5	5.192	NA	0	0	0	0
ADA	5.183	0.00031425	0	1	0	1
MUC13	5.173	6.3e-06	0	1	0	1
SMYD1	5.167	NA	0	0	0	0
NAALADL1	5.158	0.0376404	0	1	0	1
SULT4A1	5.157	0.0243205	0	1	0	1
GATA5	5.145	0.135296	0	0	0	0
TMEM132E	5.138	NA	0	0	0	0
HPGD	5.129	0.00141525	0	1	0	1
SCUBE1	5.122	NA	0	0	0	0
LINC00673	5.106	0.000126587	0	1	0	1
SLC2A7	5.1	NA	0	0	0	0
UGT1A9	5.08	NA	0	0	0	0
PPP1R14C	5.07	0.00377261	0	1	0	1
MIR210HG	5.07	NA	0	0	0	0
KRT6B	5.064	0.484379	0	0	0	0
SMIM5	5.051	2.52e-08	0	1	0	1
BCAS1	5.048	0.00457939	0	1	0	1
CRYM	5.032	NA	0	0	0	0
B3GNT3	5.026	3e-05	0	1	0	1
OMP	5.023	NA	0	0	0	0
MFSD2A	5.019	0.00448161	0	1	0	1
LOC90768	5.018	NA	0	0	0	0
ANKFN1	5.011	NA	0	0	0	0
DMBT1	5.008	0.006317	0	1	0	1
FADS6	4.997	NA	0	0	0	0
SERPINB3	4.991	0.48532	0	0	0	0
TINAG	4.988	NA	0	0	0	0
MS4A18	4.986	NA	0	0	0	0
SLC1A7	4.986	NA	0	0	0	0
EGLN3	4.973	0.00437773	0	1	0	1
HOXA13	4.967	0.00527299	0	1	0	1
MIR192	4.96	NA	0	0	0	0
ABCG2	4.959	0.00207489	0	1	0	1
EPHX4	4.954	0.0857005	0	1	0	0
CYP2B6	4.926	NA	0	0	0	0
GPX2	4.918	0.00975638	0	1	0	1
TREH	4.916	0.0160783	0	1	0	1
GABRR2	4.909	NA	0	0	0	0
CDH17	4.905	0.00134819	0	1	0	1
GREM1	4.904	NA	0	0	0	0
LAMC2	4.902	0.052591	0	1	0	0
PNCK	4.899	NA	0	0	0	0
CST1	4.894	NA	0	0	0	0
CXCL5	4.891	0.0199442	0	1	0	1
PITX1	4.887	0.0151155	0	1	0	1
TMEM82	4.877	0.0978734	0	1	0	0
COL6A4P2	4.869	NA	0	0	0	0
LOC284865	4.867	NA	0	0	0	0
RASSF10	4.856	NA	0	0	0	0
ANKS4B	4.852	0.000328424	0	1	0	1
MUC16	4.851	0.234126	0	0	0	0
LINC01134	4.849	NA	0	0	0	0
MUC5B	4.848	0.106666	0	0	0	0
TFF3	4.84	0.0113786	0	1	0	1
HRCT1	4.838	NA	0	0	0	0
LOC100131257	4.834	NA	0	0	0	0
SLC4A11	4.819	0.0199442	0	1	0	1
FUT6	4.81	4.27e-11	0	1	0	1
GUCY2C	4.804	0.00606584	0	1	0	1
B3GNT8	4.798	0.00381957	0	1	0	1
COL23A1	4.79	NA	0	0	0	0
SMLR1	4.777	0.163133	0	0	0	0
KLK8	4.769	0.219465	0	0	0	0
NMU	4.769	NA	0	0	0	0
MMP10	4.768	NA	0	0	0	0
CDX1	4.76	0.0274161	0	1	0	1
WFDC2	4.749	0.0182483	0	1	0	1
CEACAM7	4.739	0.00457635	0	1	0	1
CPNE6	4.737	NA	0	0	0	0
LOC100507537	4.737	NA	0	0	0	0
TMEM229A	4.736	NA	0	0	0	0
TLDC2	4.735	0.00190752	0	1	0	1
XKRX	4.726	NA	0	0	0	0
GRAMD1B	4.722	1.76e-08	0	1	0	1
CACNA1C-IT3	4.712	NA	0	0	0	0
PRODH	4.7	NA	0	0	0	0
MTMR11	4.689	3.66e-08	0	1	0	1
BIK	4.683	0.00914698	0	1	0	1
POU2F3	4.672	NA	0	0	0	0
SCIN	4.668	7.89e-07	0	1	0	1
TTC36	4.663	NA	0	0	0	0
ACAN	4.662	NA	0	0	0	0
COL22A1	4.649	0.124972	0	0	0	0
MIR135B	4.633	NA	0	0	0	0
NAT8B	4.631	NA	0	0	0	0
TRIM29	4.627	0.19089	0	0	0	0
SLC26A9	4.624	0.00924445	0	1	0	1
PLEKHM1	4.604	NA	0	0	0	0
KRT19	4.598	0.000113806	0	1	0	1
CYP4A11	4.593	NA	0	0	0	0
HNF4A-AS1	4.593	NA	0	0	0	0
LOC101060019	4.593	NA	0	0	0	0
DNAJB7	4.591	NA	0	0	0	0
GZMA	4.59	NA	0	0	0	0
CAPN5	4.581	7.33e-21	0	1	0	1
IL17REL	4.565	NA	0	0	0	0
CYP2B7P	4.564	0.00204636	0	1	0	1
ASPHD2	4.563	0.0436384	0	1	0	1
NPTX1	4.561	0.0300751	0	1	0	1
IRX5	4.561	0.0374279	0	1	0	1
LOC401585	4.559	0.0239602	0	1	0	1
LY75	4.557	0.0321641	0	1	0	1
SOX21-AS1	4.557	NA	0	0	0	0
LTK	4.554	0.00262848	0	1	0	1
PRR15	4.553	4.54e-09	0	1	0	1
AHNAK2	4.552	0.0102457	0	1	0	1
ADH6	4.551	0.0375682	0	1	0	1
OTOP3	4.55	0.00602282	0	1	0	1
RHOF	4.548	1.67e-05	0	1	0	1
ADAM28	4.539	0.0044999	0	1	0	1
COL9A2	4.533	0.000616344	0	1	0	1
TMEM253	4.525	0.00164278	0	1	0	1
IGLL5	4.519	0.0206243	0	1	0	1
ACE2	4.515	7.03e-07	0	1	0	1
SFN	4.515	0.00379317	0	1	0	1
SLC6A7	4.515	NA	0	0	0	0
FAM132A	4.513	0.0111632	0	1	0	1
CA7	4.513	NA	0	0	0	0
CD3D	4.511	NA	0	0	0	0
MIR4651	4.507	NA	0	0	0	0
ATP2C2	4.5	0.0160253	0	1	0	1
FOXL1	4.484	0.0736609	0	1	0	0
BMP4	4.482	0.00918803	0	1	0	1
TAP2	4.479	NA	0	0	0	0
PAX9	4.477	0.298468	0	0	0	0
TSPAN1	4.457	0.0038081	0	1	0	1
FRMD5	4.447	0.0598157	0	1	0	0
KCNN4	4.44	0.0136399	0	1	0	1
SAA1	4.433	0.107276	0	0	0	0
NKX6-3	4.43	NA	0	0	0	0
NR1I3	4.43	NA	0	0	0	0
SRRM5	4.422	NA	0	0	0	0
UGT1A4	4.42	NA	0	0	0	0
LINC00675	4.419	NA	0	0	0	0
LOC283177	4.417	NA	0	0	0	0
ANXA2R	4.416	NA	0	0	0	0
FENDRR	4.414	7.92e-05	0	1	0	1
TMC4	4.414	NA	0	0	0	0
SLC46A1	4.411	1.51e-05	0	1	0	1
GPRC5A	4.408	0.00859247	0	1	0	1
CKMT1B	4.408	NA	0	0	0	0
HOXA4	4.405	NA	0	0	0	0
MALL	4.401	0.00378573	0	1	0	1
PKP1	4.401	0.448112	0	0	0	0
CREG2	4.397	NA	0	0	0	0
AHRR	4.361	0.0132162	0	1	0	1
OASL	4.343	0.0695238	0	1	0	0
AQP5	4.34	0.0413871	0	1	0	1
GLTPD2	4.337	0.105558	0	0	0	0
LRRC31	4.329	NA	0	0	0	0
MIR7854	4.329	NA	0	0	0	0
HOXC8	4.311	0.109862	0	0	0	0
RSPO2	4.311	NA	0	0	0	0
KIAA1211	4.309	4.43e-15	0	1	0	1
HOTTIP	4.309	NA	0	0	0	0
MYO15B	4.303	0.000462939	0	1	0	1
C8G	4.296	0.0455373	0	1	0	1
HEPH	4.295	7.53e-06	0	1	0	1
ACTC1	4.282	NA	0	0	0	0
LRP8	4.279	0.00194001	0	1	0	1
MEP1A	4.277	0.00269592	0	1	0	1
MUC12	4.275	NA	0	0	0	0
S100P	4.27	0.343379	0	1	0	1
LINC01207	4.269	0.103362	0	0	0	0
ACHE	4.266	8.64e-06	0	1	0	1
SLC15A1	4.252	6.1e-05	0	1	0	1
FLNC	4.245	0.00302032	0	1	0	1
FOXQ1	4.242	0.00115321	0	1	0	1
GREB1L	4.242	0.0259907	0	1	0	1
LINC01530	4.242	NA	0	0	0	0
NRADDP	4.235	NA	0	0	0	0
CASP5	4.234	NA	0	0	0	0
SERTAD4	4.218	0.174271	0	0	0	0
SECTM1	4.194	0.000670734	0	1	0	1
MIR614	4.194	0.0886887	0	1	0	0
CP	4.19	0.112291	0	0	0	0
TRPA1	4.179	NA	0	0	0	0
SULT1C2	4.174	0.00894779	0	1	0	1
RASA4B	4.168	NA	0	0	0	0
ADGRG5	4.155	0.0417135	0	1	0	1
NLRP2	4.152	NA	0	0	0	0
ADGRE4P	4.135	NA	0	0	0	0
STRC	4.135	NA	0	0	0	0
MYCN	4.127	NA	0	0	0	0
LRRC15	4.125	0.154901	0	0	0	0
LOC101241902	4.122	NA	0	0	0	0
SLC7A4	4.122	NA	0	0	0	0
VIPR1	4.121	0.00411108	0	1	0	1
LRRC66	4.12	0.000200497	0	1	0	1
C11orf53	4.117	NA	0	0	0	0
HOXC9	4.117	NA	0	0	0	0
LOC101928738	4.117	NA	0	0	0	0
AGR3	4.114	0.000180797	0	1	0	1
CARD11	4.108	0.00288556	0	1	0	1
CD3E	4.107	NA	0	0	0	0
EXOC3L4	4.106	2.59e-05	0	1	0	1
SLC6A4	4.106	0.0359441	0	1	0	1
HOXC4	4.106	NA	0	0	0	0
CRIP1	4.101	0.0252504	0	1	0	1
C4BPB	4.092	0.274727	0	0	0	0
PLAC8	4.091	0.00184161	0	1	0	1
CD2	4.086	NA	0	0	0	0
SLC1A1	4.079	3.4e-05	0	1	0	1
HOXB5	4.079	0.146621	0	0	0	0
CDRT1	4.067	NA	0	0	0	0
USH1C	4.063	2.7e-08	0	1	0	1
HHLA2	4.052	9.16e-06	0	1	0	1
SLC2A2	4.045	0.0340082	0	1	0	1
TBX10	4.043	NA	0	0	0	0
GPR55	4.04	NA	0	0	0	0
CTAGE8	4.029	NA	0	0	0	0
LOC101926941	4.029	NA	0	0	0	0
WNT10A	4.024	NA	0	0	0	0
MIR194-2	4.021	NA	0	0	0	0
LYZ	4.015	0.0134797	0	1	0	1
HS3ST3A1	4.013	NA	0	0	0	0
SLC16A13	4.008	0.00596476	0	1	0	1
LOC100134868	4.007	NA	0	0	0	0
STRA6	3.992	0.188956	0	0	0	0
SLC5A4	3.991	0.021107	0	1	0	1
LOC100130872	3.981	0.00508815	0	1	0	1
KCNMB1	3.979	0.0495679	0	1	0	1
HRH1	3.975	0.00206697	0	1	0	1
SULT2B1	3.971	0.0368113	0	1	0	1
LINC00342	3.963	0.000120275	0	1	0	1
JCHAIN	3.962	0.00448161	0	1	0	1
ENKUR	3.962	0.155674	0	0	0	0
ITGB4	3.951	0.000205109	0	1	0	1
DGAT1	3.949	1.07e-06	0	1	0	1
ITGB1BP2	3.942	NA	0	0	0	0
CLDN15	3.934	0.000149563	0	1	0	1
ODAM	3.934	NA	0	0	0	0
FEZF1	3.932	NA	0	0	0	0
CDHR1	3.927	NA	0	0	0	0
KRT72	3.927	NA	0	0	0	0
FLJ42351	3.923	NA	0	0	0	0
ALDH3A1	3.922	0.0766388	0	1	0	0
CYP4F24P	3.918	NA	0	0	0	0
PCSK5	3.916	0.000602507	0	1	0	1
TSSK6	3.914	NA	0	0	0	0
IL1RN	3.91	0.0925909	0	1	0	0
HSD11B2	3.908	4.59e-06	0	1	0	1
EVPL	3.904	9.69e-06	0	1	0	1
CCL24	3.903	NA	0	0	0	0
CFB	3.903	NA	0	0	0	0
KLHL30	3.903	NA	0	0	0	0
SLC6A13	3.903	NA	0	0	0	0
LL22NC03-75H12.2	3.9	NA	0	0	0	0
VDR	3.899	0.000152356	0	1	0	1
FGF5	3.895	NA	0	0	0	0
FGF20	3.894	NA	0	0	0	0
DNAH2	3.888	0.00472457	0	1	0	1
LGALS4	3.887	5.73e-05	0	1	0	1
HR	3.875	1.11e-05	0	1	0	1
CHRM2	3.873	NA	0	0	0	0
AGR2	3.871	0.0229935	0	1	0	1
ITGB2-AS1	3.871	0.215582	0	0	0	0
CACNG8	3.865	0.0422698	0	1	0	1
DAPP1	3.859	0.152347	0	0	0	0
BCL11B	3.857	0.0010445	0	1	0	1
RGS6	3.855	0.086701	0	1	0	0
TMEM236	3.851	0.0112692	0	1	0	1
C19orf33	3.849	0.00218932	0	1	0	1
JPH2	3.846	0.0151943	0	1	0	1
PPARG	3.843	0.000228405	0	1	0	1
SIGLEC15	3.841	NA	0	0	0	0
HTR4	3.838	NA	0	0	0	0
FCRL5	3.83	NA	0	0	0	0
ACE	3.828	2.47e-05	0	1	0	1
LOC389332	3.826	NA	0	0	0	0
PCDH20	3.82	0.160759	0	0	0	0
EPS8L1	3.818	0.00533963	0	1	0	1
ELL3	3.817	0.00043978	0	1	0	1
FAM83A	3.816	0.40468	0	0	0	0
TSPEAR-AS1	3.815	0.0598812	0	1	0	0
MGLL	3.808	6.32e-08	0	1	0	1
SLC39A4	3.807	0.000257929	0	1	0	1
CSN1S1	3.804	NA	0	0	0	0
GPR37L1	3.798	NA	0	0	0	0
COL24A1	3.795	0.0867146	0	1	0	0
HAS3	3.792	0.0016507	0	1	0	1
LOC100131496	3.785	NA	0	0	0	0
RPL19P12	3.785	NA	0	0	0	0
RPLP0P2	3.776	NA	0	0	0	0
LINC01226	3.775	NA	0	0	0	0
KCNK1	3.772	0.000834093	0	1	0	1
ABCB5	3.772	NA	0	0	0	0
AKR1B15	3.772	NA	0	0	0	0
MIA	3.772	NA	0	0	0	0
B3GNT6	3.771	0.40086	0	0	0	0
CYP3A5	3.77	2.23e-07	0	1	0	1
MIR145	3.769	NA	0	0	0	0
SP5	3.769	NA	0	0	0	0
XKR9	3.768	8.64e-06	0	1	0	1
CCK	3.757	NA	0	0	0	0
CHRNA3	3.756	NA	0	0	0	0
PTGES2-AS1	3.755	NA	0	0	0	0
F5	3.749	0.0197229	0	1	0	1
ECM1	3.743	0.0162051	0	1	0	1
KCNS1	3.743	NA	0	0	0	0
S100A6	3.723	0.00162498	0	1	0	1
C3orf36	3.691	NA	0	0	0	0
CACNA1E	3.689	NA	0	0	0	0
PILRB	3.685	0.00745723	0	1	0	1
TNFRSF11A	3.677	3.28e-19	0	1	0	1
SLC5A9	3.673	0.0627302	0	1	0	0
TRIM54	3.671	NA	0	0	0	0
CD160	3.667	NA	0	0	0	0
C8A	3.663	NA	0	0	0	0
LINC00842	3.663	NA	0	0	0	0
TMIGD2	3.663	NA	0	0	0	0
GPR82	3.66	NA	0	0	0	0
MIR941-1	3.66	NA	0	0	0	0
MIR1268A	3.659	NA	0	0	0	0
ATP10B	3.658	2.04e-05	0	1	0	1
TMEM156	3.656	NA	0	0	0	0
CNN1	3.651	0.00579485	0	1	0	1
MGAT5B	3.649	0.0484875	0	1	0	1
C20orf166-AS1	3.646	NA	0	0	0	0
SLC4A9	3.643	NA	0	0	0	0
SLC23A1	3.642	0.0684362	0	1	0	0
SCUBE3	3.642	NA	0	0	0	0
SNORA11B	3.642	NA	0	0	0	0
IBA57-AS1	3.635	NA	0	0	0	0
ABCC2	3.634	0.0403081	0	1	0	1
HOXB6	3.632	0.0496815	0	1	0	1
AQP6	3.631	NA	0	0	0	0
LOC101928075	3.631	NA	0	0	0	0
UPB1	3.629	NA	0	0	0	0
LINC01599	3.616	NA	0	0	0	0
AGMAT	3.612	0.0567595	0	1	0	0
P2RY2	3.605	0.0207679	0	1	0	1
HOXA-AS2	3.603	NA	0	0	0	0
OTX1	3.602	0.145561	0	0	0	0
WISP1	3.601	0.0507153	0	1	0	0
HOXA3	3.601	0.0770459	0	1	0	0
SLC16A5	3.6	1.26e-06	0	1	0	1
PLEKHN1	3.6	0.0309613	0	1	0	1
WNT7A	3.598	0.196442	0	0	0	0
SLC19A3	3.593	3.29e-05	0	1	0	1
IGSF9B	3.593	0.00184161	0	1	0	1
SEMA7A	3.584	0.0698229	0	1	0	0
RARRES3	3.583	0.0300852	0	1	0	1
B3GALT5	3.579	3.68e-08	0	1	0	1
ELF4	3.575	1.51e-05	0	1	0	1
HLA-DRB1	3.575	0.000758133	0	1	0	1
IGSF9	3.574	0.000788323	0	1	0	1
KRT15	3.573	0.0763857	0	1	0	0
ENPEP	3.569	0.0155545	0	1	0	1
FOXA1	3.567	0.0425414	0	1	0	1
LOC643201	3.563	0.0537766	0	1	0	0
INHBA	3.563	0.12762	0	0	0	0
RAPGEFL1	3.556	1.31e-17	0	1	0	1
ADAMTS14	3.553	0.0763311	0	1	0	0
ABCC13	3.553	NA	0	0	0	0
XAF1	3.552	0.00292489	0	1	0	1
PAQR8	3.55	3.38e-12	0	1	0	1
HKDC1	3.548	6.11e-08	0	1	0	1
CLEC4F	3.547	NA	0	0	0	0
LINC00896	3.547	NA	0	0	0	0
PLCB3	3.546	5.69e-11	0	1	0	1
LOC101927708	3.546	NA	0	0	0	0
CKLF	3.544	0.0465851	0	1	0	1
CMTM1	3.544	0.1631	0	0	0	0
IGSF22	3.541	NA	0	0	0	0
MIR4697HG	3.539	0.00220834	0	1	0	1
IDO1	3.539	0.205503	0	0	0	0
DLEC1	3.535	0.0878824	0	1	0	0
SLC7A7	3.534	0.00020122	0	1	0	1
SUSD2	3.534	0.0175	0	1	0	1
TTC6	3.528	0.0483266	0	1	0	1
PPFIA4	3.524	0.110671	0	0	0	0
SLC43A2	3.522	NA	0	0	0	0
PART1	3.52	NA	0	0	0	0
ITGA2	3.519	0.0326227	0	1	0	1
REREP3	3.513	NA	0	0	0	0
BEND4	3.511	NA	0	0	0	0
KRT73	3.511	NA	0	0	0	0
TMC7	3.507	0.00409994	0	1	0	1
LOC101928844	3.503	NA	0	0	0	0
MIR559	3.503	NA	0	0	0	0
KCNRG	3.499	NA	0	0	0	0
SNORA80E	3.496	NA	0	0	0	0
SNORD30	3.496	NA	0	0	0	0
SLC16A3	3.495	0.0274434	0	1	0	1
MIR604	3.495	NA	0	0	0	0
LINC00704	3.493	NA	0	0	0	0
C19orf35	3.491	NA	0	0	0	0
RGS18	3.491	NA	0	0	0	0
GPD1	3.49	0.0132572	0	1	0	1
NPIPB9	3.489	NA	0	0	0	0
CLCN1	3.487	NA	0	0	0	0
LOC100240735	3.487	NA	0	0	0	0
TRIM31	3.487	NA	0	0	0	0
IRF4	3.485	0.128014	0	0	0	0
HOXC5	3.485	NA	0	0	0	0
METTL7B	3.484	0.000711079	0	1	0	1
CAMK2N1	3.483	0.00431608	0	1	0	1
FOXI1	3.483	NA	0	0	0	0
PROC	3.483	NA	0	0	0	0
XXYLT1-AS2	3.483	NA	0	0	0	0
TOX3	3.481	0.00418233	0	1	0	1
PCP4L1	3.479	NA	0	0	0	0
PPAPDC1A	3.479	NA	0	0	0	0
SPRR1B	3.479	NA	0	0	0	0
BST1	3.476	0.0257813	0	1	0	1
TRABD2A	3.473	0.209915	0	0	0	0
KLHL34	3.471	NA	0	0	0	0
HAPLN2	3.47	NA	0	0	0	0
TMEM74B	3.467	0.0116172	0	1	0	1
OAS1	3.464	0.0223133	0	1	0	1
BISPR	3.46	0.190022	0	0	0	0
LOC728175	3.46	NA	0	0	0	0
FUT3	3.456	0.000811879	0	1	0	1
EHBP1L1	3.454	1.94e-05	0	1	0	1
MYEOV	3.453	0.0338811	0	1	0	1
APOL1	3.448	0.0452286	0	1	0	1
LEF1	3.447	0.083246	0	1	0	0
ONECUT2	3.439	0.0181239	0	1	0	1
S100A14	3.434	0.025885	0	1	0	1
SLC2A1	3.433	0.0440185	0	1	0	1
ABTB2	3.428	2.61e-07	0	1	0	1
MADCAM1	3.428	NA	0	0	0	0
LINC00628	3.416	NA	0	0	0	0
STRIP2	3.409	0.00517494	0	1	0	1
LPCAT4	3.397	0.000170078	0	1	0	1
CSMD2	3.396	0.0119687	0	1	0	1
RHBDL2	3.396	0.0784618	0	1	0	0
SULT1A2	3.395	0.0467538	0	1	0	1
PP7080	3.394	3.87e-18	0	1	0	1
KAZALD1	3.392	0.00377261	0	1	0	1
ZBP1	3.392	NA	0	0	0	0
TMEM171	3.389	0.0680505	0	1	0	0
CXCL3	3.384	0.0620804	0	1	0	0
ACAP1	3.383	0.01449	0	1	0	1
SPIRE2	3.379	5.07e-05	0	1	0	1
LOC100505635	3.374	NA	0	0	0	0
EPPK1	3.371	0.0021423	0	1	0	1
LYG1	3.367	NA	0	0	0	0
SLC17A9	3.362	0.0548666	0	1	0	0
MGAT3	3.361	0.00101338	0	1	0	1
SLC37A1	3.359	1.31e-12	0	1	0	1
PCDH7	3.358	0.0221103	0	1	0	1
MYOCD	3.358	0.036263	0	1	0	1
CDH3	3.354	0.0792656	0	1	0	0
CLDN2	3.353	0.0822816	0	1	0	0
LINC00920	3.348	NA	0	0	0	0
SLC25A47	3.345	NA	0	0	0	0
PRCD	3.344	NA	0	0	0	0
BCORP1	3.341	NA	0	0	0	0
GAST	3.341	NA	0	0	0	0
GLOD5	3.341	NA	0	0	0	0
HMCN2	3.34	0.0107101	0	1	0	1
GCKR	3.34	0.0385982	0	1	0	1
LINC01225	3.34	NA	0	0	0	0
MIR6819	3.34	NA	0	0	0	0
SLC6A20	3.336	0.0402595	0	1	0	1
MIR5194	3.336	NA	0	0	0	0
HMGA2	3.335	0.190422	0	0	0	0
MLPH	3.332	0.00112657	0	1	0	1
MIR200C	3.332	NA	0	0	0	0
LAMA3	3.329	0.00159526	0	1	0	1
DUOX1	3.327	0.183197	0	0	0	0
MIR141	3.327	NA	0	0	0	0
TSSK1B	3.327	NA	0	0	0	0
TSSK4	3.327	NA	0	0	0	0
C2orf48	3.324	NA	0	0	0	0
LOC101928323	3.324	NA	0	0	0	0
INTS4P2	3.323	NA	0	0	0	0
MIR4676	3.323	NA	0	0	0	0
HIST3H2BB	3.319	NA	0	0	0	0
LOC101927865	3.319	NA	0	0	0	0
SLPI	3.318	0.360661	0	0	0	0
HOXD3	3.314	NA	0	0	0	0
LMO7DN	3.314	NA	0	0	0	0
MIR4768	3.314	NA	0	0	0	0
CCDC88B	3.313	0.000698288	0	1	0	1
MMP1	3.312	0.083132	0	1	0	0
CASC19	3.31	NA	0	0	0	0
TSL	3.31	NA	0	0	0	0
DIAPH2-AS1	3.309	NA	0	0	0	0
CBR1	3.306	0.000406422	0	1	0	1
SLC2A12	3.305	0.00348334	0	1	0	1
PRKG2	3.299	0.0145634	0	1	0	1
TNIK	3.297	7.44e-10	0	1	0	1
NELL2	3.296	0.085316	0	1	0	0
SLC45A3	3.295	0.0201774	0	1	0	1
RIPK3	3.293	2.14e-09	0	1	0	1
FAM95A	3.29	NA	0	0	0	0
CA13	3.288	1.73e-07	0	1	0	1
FCGBP	3.282	0.00159346	0	1	0	1
CNGA4	3.282	NA	0	0	0	0
IL21R	3.28	NA	0	0	0	0
TAC3	3.276	NA	0	0	0	0
ACTA2-AS1	3.275	NA	0	0	0	0
MIR3176	3.271	NA	0	0	0	0
TNC	3.269	0.0283237	0	1	0	1
C1orf106	3.268	7.2e-08	0	1	0	1
LOC146880	3.267	8.33e-05	0	1	0	1
PCP4	3.267	NA	0	0	0	0
FUT2	3.265	0.000551974	0	1	0	1
GJB2	3.264	0.0639271	0	1	0	0
SLC4A7	3.263	1.51e-06	0	1	0	1
TRPV3	3.26	0.0203258	0	1	0	1
PIN4P1	3.257	NA	0	0	0	0
POU2AF1	3.254	0.0605019	0	1	0	0
ADGRB2	3.253	0.0107858	0	1	0	1
PTK6	3.252	0.000841212	0	1	0	1
CPNE5	3.252	NA	0	0	0	0
CES2	3.251	0.00143902	0	1	0	1
KHK	3.247	0.00963855	0	1	0	1
FHL2	3.245	0.000142093	0	1	0	1
GALNT4	3.245	0.00235423	0	1	0	1
MICAL1	3.244	2.83e-08	0	1	0	1
PLS1	3.243	2.35e-07	0	1	0	1
OAS2	3.243	0.0327634	0	1	0	1
GDPD3	3.239	0.00303186	0	1	0	1
RLTPR	3.229	0.0194311	0	1	0	1
HOXB4	3.215	0.0118678	0	1	0	1
CELSR1	3.204	0.0358362	0	1	0	1
LRRC75A	3.203	0.0178058	0	1	0	1
MYRFL	3.201	0.0602631	0	1	0	0
ADRA2B	3.199	NA	0	0	0	0
LINC00672	3.197	0.0807188	0	1	0	0
LGALS9	3.192	0.00999312	0	1	0	1
SHBG	3.187	NA	0	0	0	0
CXCR3	3.185	NA	0	0	0	0
ADAMTS7	3.184	0.0396075	0	1	0	1
ALDOC	3.183	0.0667195	0	1	0	0
TMPRSS6	3.182	NA	0	0	0	0
C6orf223	3.18	0.0323539	0	1	0	1
P2RY6	3.173	0.136037	0	0	0	0
MS4A14	3.173	NA	0	0	0	0
KIF26B	3.171	0.0961908	0	1	0	0
PTPRH	3.17	5.63e-07	0	1	0	1
CIDEB	3.17	0.0208137	0	1	0	1
FOXD2	3.169	NA	0	0	0	0
DKFZP434K028	3.166	NA	0	0	0	0
LOC102723373	3.163	NA	0	0	0	0
APOA1-AS	3.152	NA	0	0	0	0
GM140	3.152	NA	0	0	0	0
LINC00299	3.152	NA	0	0	0	0
TNMD	3.152	NA	0	0	0	0
LOC100131347	3.15	NA	0	0	0	0
LOC392364	3.147	NA	0	0	0	0
UPK3A	3.147	NA	0	0	0	0
RBFADN	3.146	NA	0	0	0	0
DDX11L2	3.145	NA	0	0	0	0
CRTAM	3.142	NA	0	0	0	0
MIR3164	3.142	NA	0	0	0	0
IDI2-AS1	3.141	NA	0	0	0	0
TMEM191A	3.141	NA	0	0	0	0
ITGB6	3.139	0.0180692	0	1	0	1
LOC102724094	3.137	NA	0	0	0	0
SMG7-AS1	3.137	NA	0	0	0	0
VSX1	3.137	NA	0	0	0	0
SPRY4-IT1	3.135	0.0612099	0	1	0	0
EFNB1	3.133	0.00599641	0	1	0	1
LOC728752	3.133	NA	0	0	0	0
MIR126	3.132	NA	0	0	0	0
MIR4260	3.132	NA	0	0	0	0
MIRLET7I	3.132	NA	0	0	0	0
MKRN3	3.132	NA	0	0	0	0
SH2D6	3.132	NA	0	0	0	0
SLC24A2	3.132	NA	0	0	0	0
ONECUT3	3.131	0.238683	0	0	0	0
IL23A	3.127	NA	0	0	0	0
LOC100129434	3.127	NA	0	0	0	0
MIR31	3.127	NA	0	0	0	0
MIR936	3.127	NA	0	0	0	0
TLR10	3.127	NA	0	0	0	0
SLC23A3	3.125	0.0156882	0	1	0	1
CAMK2A	3.122	NA	0	0	0	0
ANKRD18B	3.121	0.228849	0	0	0	0
A2ML1	3.117	0.705831	0	0	0	0
LY6D	3.117	0.705831	0	0	0	0
ARHGAP8	3.117	NA	0	0	0	0
CD1A	3.117	NA	0	0	0	0
GIF	3.117	NA	0	0	0	0
HAND1	3.117	NA	0	0	0	0
LOC101927189	3.117	NA	0	0	0	0
LRRIQ4	3.117	NA	0	0	0	0
PSAPL1	3.117	NA	0	0	0	0
SMCO2	3.117	NA	0	0	0	0
UCN2	3.117	NA	0	0	0	0
TSPAN18	3.114	6.2e-05	0	1	0	1
ANKRD36C	3.113	0.00135957	0	1	0	1
SERINC2	3.111	0.000290096	0	1	0	1
NBL1	3.11	0.00203208	0	1	0	1
MIR200B	3.11	NA	0	0	0	0
BATF	3.108	0.395099	0	0	0	0
SCEL	3.107	0.694581	0	0	0	0
DPP4	3.105	0.0226316	0	1	0	1
ARNTL2	3.105	0.0577844	0	1	0	0
ITPR3	3.103	6.19e-08	0	1	0	1
TMPRSS5	3.103	0.254017	0	0	0	0
SGK223	3.099	0.000159053	0	1	0	1
GLRX	3.099	0.0451942	0	1	0	1
TPM2	3.093	1.84e-08	0	1	0	1
FXYD3	3.093	0.06615	0	1	0	0
ITGA10	3.091	0.00296258	0	1	0	1
CLIC5	3.09	0.00013485	0	1	0	1
KLF5	3.09	0.0077526	0	1	0	1
ZBTB7C	3.089	0.0668054	0	1	0	0
ADAM8	3.082	0.0177904	0	1	0	1
MIR661	3.078	NA	0	0	0	0
ERAP2	3.077	0.000890412	0	1	0	1
KIF17	3.077	NA	0	0	0	0
LINC01588	3.075	0.0350667	0	1	0	1
MIR3918	3.067	NA	0	0	0	0
GRAP	3.065	NA	0	0	0	0
ABCC3	3.064	0.00260679	0	1	0	1
ANO9	3.062	9.16e-06	0	1	0	1
BEST4	3.062	NA	0	0	0	0
C17orf53	3.059	0.162845	0	0	0	0
SCGB2A1	3.059	NA	0	0	0	0
C15orf48	3.058	0.063481	0	1	0	0
CCR6	3.057	NA	0	0	0	0
KCNH4	3.057	NA	0	0	0	0
ZNF192P1	3.053	0.0398342	0	1	0	1
SERPINA1	3.051	4.15e-06	0	1	0	1
FAM163A	3.048	NA	0	0	0	0
SYNPO2	3.047	0.00381957	0	1	0	1
TMEM86B	3.04	2.07e-05	0	1	0	1
YBX2	3.036	NA	0	0	0	0
PCDH1	3.033	0.000137263	0	1	0	1
PDLIM7	3.032	0.00289399	0	1	0	1
MDK	3.026	0.0220992	0	1	0	1
PLCD4	3.021	NA	0	0	0	0
LINC00659	3.017	NA	0	0	0	0
MXD1	3.01	0.00360639	0	1	0	1
OSBPL10	3.009	0.0118678	0	1	0	1
MAF	3.008	0.0164925	0	1	0	1
CCAT1	3.006	0.212286	0	0	0	0
ASIC3	3.003	0.158991	0	0	0	0
GSDMB	3	0.000121135	0	1	0	1
FERMT1	2.999	0.00201615	0	1	0	1
EFNB2	2.998	6.45e-05	0	1	0	1
EDN3	2.998	0.241699	0	0	0	0
HMGN2P46	2.994	NA	0	0	0	0
PLIN2	2.988	0.00196137	0	1	0	1
SLCO4A1	2.987	0.0255612	0	1	0	1
LINC01232	2.987	NA	0	0	0	0
MYH14	2.983	2.48e-05	0	1	0	1
SLC26A10	2.97	NA	0	0	0	0
HSD17B2	2.968	0.018416	0	1	0	1
MICALL2	2.967	2.95e-05	0	1	0	1
MAP4K1	2.967	0.0378104	0	1	0	1
LINC01426	2.965	NA	0	0	0	0
SLC47A2	2.965	NA	0	0	0	0
PRSS22	2.964	0.0388303	0	1	0	1
HOXB7	2.961	0.138116	0	0	0	0
PYHIN1	2.959	NA	0	0	0	0
SPHK2	2.957	1.4e-05	0	1	0	1
CD8B	2.956	NA	0	0	0	0
HIPK1-AS1	2.953	NA	0	0	0	0
PCAT19	2.953	NA	0	0	0	0
SRL	2.953	NA	0	0	0	0
GLIS1	2.95	NA	0	0	0	0
AQP11	2.947	0.0119847	0	1	0	1
GREM2	2.946	0.277756	0	0	0	0
LINC00278	2.942	0.175855	0	0	0	0
TRPM4	2.941	5.79e-06	0	1	0	1
TSPAN8	2.939	0.000646114	0	1	0	1
TMEM35	2.936	NA	0	0	0	0
SLC52A3	2.935	0.0542725	0	1	0	0
LGI1	2.935	NA	0	0	0	0
VWA3B	2.933	NA	0	0	0	0
EFHB	2.93	NA	0	0	0	0
LINC00469	2.93	NA	0	0	0	0
LOC100507600	2.93	NA	0	0	0	0
SPATA21	2.93	NA	0	0	0	0
TMEM37	2.929	0.00433739	0	1	0	1
EGFR-AS1	2.929	NA	0	0	0	0
GUCY1B2	2.927	0.316423	0	0	0	0
C7orf61	2.927	NA	0	0	0	0
SLC9B2	2.926	0.0100963	0	1	0	1
EDAR	2.926	0.381471	0	0	0	0
AGXT	2.924	NA	0	0	0	0
MIRLET7G	2.924	NA	0	0	0	0
SNORD116-8	2.924	NA	0	0	0	0
FCHO1	2.922	0.0787779	0	1	0	0
KIF21B	2.92	2.48e-05	0	1	0	1
CD79B	2.918	NA	0	0	0	0
DEFA5	2.918	NA	0	0	0	0
LOC101928737	2.918	NA	0	0	0	0
MIR1273G	2.918	NA	0	0	0	0
MIR5190	2.918	NA	0	0	0	0
MIR619	2.918	NA	0	0	0	0
GAS2L2	2.912	NA	0	0	0	0
GUCY2GP	2.912	NA	0	0	0	0
MIR3131	2.912	NA	0	0	0	0
MIR4691	2.912	NA	0	0	0	0
MIR554	2.912	NA	0	0	0	0
MIR6732	2.912	NA	0	0	0	0
RAB40A	2.912	NA	0	0	0	0
SNORD4B	2.912	NA	0	0	0	0
TICAM2	2.912	NA	0	0	0	0
DUSP5P1	2.908	NA	0	0	0	0
PLA2R1	2.907	0.0187295	0	1	0	1
C10orf131	2.907	NA	0	0	0	0
TNNT2	2.907	NA	0	0	0	0
MMP3	2.906	0.727306	0	0	0	0
ETV7	2.901	0.00993421	0	1	0	1
CLVS2	2.901	NA	0	0	0	0
FAM196A	2.901	NA	0	0	0	0
PRR5L	2.9	0.00348344	0	1	0	1
PLCD3	2.9	0.0112919	0	1	0	1
CDKN2B	2.897	0.0122216	0	1	0	1
NKX3-2	2.897	NA	0	0	0	0
IL11	2.896	NA	0	0	0	0
DAND5	2.895	NA	0	0	0	0
SERPINB4	2.895	NA	0	0	0	0
ABCB11	2.894	NA	0	0	0	0
AQP2	2.894	NA	0	0	0	0
LINC01269	2.894	NA	0	0	0	0
LOC731424	2.894	NA	0	0	0	0
NOX1	2.894	NA	0	0	0	0
CD7	2.89	NA	0	0	0	0
MMP7	2.886	0.140313	0	0	0	0
ABCA13	2.882	0.17596	0	0	0	0
B4GALNT3	2.881	0.0069285	0	1	0	1
ZC3H12D	2.881	0.0338562	0	1	0	1
ITGB3	2.872	0.00113929	0	1	0	1
MSX2	2.869	0.107588	0	0	0	0
NRGN	2.868	0.0808621	0	1	0	0
PVRL4	2.868	0.0950571	0	1	0	0
RTKN2	2.867	0.30242	0	0	0	0
FAM150A	2.867	NA	0	0	0	0
CIITA	2.866	7.25e-07	0	1	0	1
AKAP5	2.865	0.030899	0	1	0	1
TIAF1	2.865	0.0932808	0	1	0	0
AK4	2.864	0.0938493	0	1	0	0
PARP15	2.86	0.0395988	0	1	0	1
HK2	2.86	0.0717894	0	1	0	0
SDCBP2	2.858	NA	0	0	0	0
COL1A1	2.856	0.132424	0	0	0	0
NEK10	2.854	0.0193509	0	1	0	1
AQP7	2.851	0.250522	0	0	0	0
ABCB1	2.85	0.0441459	0	1	0	1
MC1R	2.845	0.0212785	0	1	0	1
TPRG1	2.844	0.0482704	0	1	0	1
PLEKHG6	2.839	0.000932137	0	1	0	1
FN1	2.839	0.0408556	0	1	0	1
PRDM8	2.839	0.0726281	0	1	0	0
SEC14L2	2.838	4.43e-07	0	1	0	1
CDR2L	2.835	3.69e-06	0	1	0	1
LINC01431	2.832	NA	0	0	0	0
FLVCR2	2.83	0.150853	0	0	0	0
RAC2	2.83	0.202749	0	0	0	0
GAD1	2.828	NA	0	0	0	0
ERC2-IT1	2.827	0.670418	0	0	0	0
ZNF296	2.826	0.184702	0	0	0	0
SPNS3	2.826	NA	0	0	0	0
SH3BP1	2.825	0.0114348	0	1	0	1
ANKRD34A	2.824	NA	0	0	0	0
SNORD34	2.824	NA	0	0	0	0
LINC00941	2.823	0.226633	0	0	0	0
LYPD5	2.823	0.388153	0	0	0	0
DGKA	2.815	0.000137645	0	1	0	1
CCDC129	2.814	NA	0	0	0	0
SLC2A1-AS1	2.812	NA	0	0	0	0
ITGA3	2.808	0.00883605	0	1	0	1
LDLRAD1	2.807	NA	0	0	0	0
FHDC1	2.806	0.00596032	0	1	0	1
HOPX	2.805	0.175836	0	0	0	0
PRKCG	2.802	NA	0	0	0	0
TRIB2	2.798	0.0156882	0	1	0	1
GNA15	2.798	0.189852	0	0	0	0
LMOD1	2.796	0.00482759	0	1	0	1
TNFSF9	2.796	0.190898	0	0	0	0
MSMB	2.795	NA	0	0	0	0
LGALS3	2.794	7.24e-05	0	1	0	1
TIAM2	2.791	0.00533963	0	1	0	1
ADIRF	2.789	0.0167126	0	1	0	1
SP6	2.787	0.0272118	0	1	0	1
CYP2J2	2.786	0.0085779	0	1	0	1
ABHD17C	2.785	0.0224974	0	1	0	1
TMC8	2.783	0.0287104	0	1	0	1
TBX3	2.782	0.000610259	0	1	0	1
SYT12	2.782	0.175038	0	0	0	0
ISG20	2.78	0.00289399	0	1	0	1
ARL4A	2.779	4.94e-07	0	1	0	1
EFNA5	2.779	0.218398	0	0	0	0
NLRC3	2.777	0.0263209	0	1	0	1
STX1A	2.774	0.00043033	0	1	0	1
SLC6A8	2.774	0.00983364	0	1	0	1
GALE	2.767	0.000104945	0	1	0	1
APCS	2.762	0.302499	0	0	0	0
PCK2	2.76	0.0194965	0	1	0	1
HOTAIRM1	2.76	NA	0	0	0	0
ABHD6	2.758	0.0076332	0	1	0	1
PYCARD	2.756	0.0783269	0	1	0	0
SGPP2	2.751	0.0396989	0	1	0	1
SLC22A3	2.751	0.10992	0	0	0	0
TINAGL1	2.75	0.0134483	0	1	0	1
RASAL1	2.747	0.0889043	0	1	0	0
ACOT11	2.746	1.19e-08	0	1	0	1
TRIM14	2.745	0.000257929	0	1	0	1
ENTPD8	2.741	0.0938054	0	1	0	0
HERC2P3	2.74	0.0867146	0	1	0	0
UNC5CL	2.739	0.0275207	0	1	0	1
PLEKHM1P	2.738	6.26e-05	0	1	0	1
PTPRCAP	2.737	0.0745459	0	1	0	0
SLC36A1	2.732	0.00186731	0	1	0	1
S1PR4	2.732	NA	0	0	0	0
CD55	2.731	0.0245292	0	1	0	1
ABHD11-AS1	2.729	0.0865443	0	1	0	0
PVT1	2.727	0.16472	0	0	0	0
RUNX1-IT1	2.727	0.267446	0	0	0	0
SCX	2.727	NA	0	0	0	0
LPAR5	2.725	0.0571127	0	1	0	0
GLI2	2.725	0.0791744	0	1	0	0
LGALS3BP	2.722	0.00479438	0	1	0	1
LINC00578	2.722	NA	0	0	0	0
KRT7	2.719	0.080437	0	1	0	0
MTVR2	2.718	NA	0	0	0	0
TM4SF4	2.715	0.0879843	0	1	0	0
ARHGAP26-IT1	2.714	NA	0	0	0	0
BCL2L15	2.713	0.000822025	0	1	0	1
UNC13D	2.712	0.00992469	0	1	0	1
LMO7	2.711	0.000365932	0	1	0	1
PDZRN4	2.71	NA	0	0	0	0
CEP72	2.709	0.00216448	0	1	0	1
SLA2	2.709	NA	0	0	0	0
ZAP70	2.708	0.14026	0	0	0	0
DOC2B	2.701	NA	0	0	0	0
VSTM2L	2.7	0.159688	0	0	0	0
DCST2	2.7	NA	0	0	0	0
SHF	2.698	0.0260198	0	1	0	1
EMB	2.698	0.0276278	0	1	0	1
LINC00479	2.697	NA	0	0	0	0
ACTG1P17	2.696	NA	0	0	0	0
MARCKSL1	2.694	0.0112919	0	1	0	1
MIR8085	2.694	NA	0	0	0	0
C1orf220	2.693	0.00582913	0	1	0	1
HOXB9	2.693	0.235654	0	0	0	0
PKD1P1	2.691	NA	0	0	0	0
SNORD8	2.687	NA	0	0	0	0
POSTN	2.686	0.420968	0	0	0	0
TNFRSF6B	2.68	0.178641	0	0	0	0
IRF7	2.68	NA	0	0	0	0
DISP2	2.679	0.040603	0	1	0	1
LANCL3	2.678	NA	0	0	0	0
UG0898H09	2.673	NA	0	0	0	0
FERMT3	2.671	0.00495651	0	1	0	1
CXCR2P1	2.667	NA	0	0	0	0
DDAH2	2.667	NA	0	0	0	0
DUSP27	2.667	NA	0	0	0	0
EMX1	2.667	NA	0	0	0	0
F13B	2.667	NA	0	0	0	0
KRT2	2.667	NA	0	0	0	0
LINC01558	2.667	NA	0	0	0	0
LOC100133050	2.667	NA	0	0	0	0
LOC101927143	2.667	NA	0	0	0	0
MIR802	2.667	NA	0	0	0	0
TDRD15	2.667	NA	0	0	0	0
URAD	2.667	NA	0	0	0	0
TEP1	2.666	3.05e-15	0	1	0	1
CFAP74	2.666	NA	0	0	0	0
RTCA-AS1	2.666	NA	0	0	0	0
SNORA70D	2.666	NA	0	0	0	0
ST8SIA6	2.665	NA	0	0	0	0
CAPN13	2.664	0.0129019	0	1	0	1
CACNA1C	2.662	0.00434223	0	1	0	1
SPEG	2.662	0.0220013	0	1	0	1
LOC101927156	2.66	NA	0	0	0	0
MIR1203	2.66	NA	0	0	0	0
MIR142	2.66	NA	0	0	0	0
MIR215	2.66	NA	0	0	0	0
TAT	2.66	NA	0	0	0	0
TUSC8	2.66	NA	0	0	0	0
CACNB1	2.659	0.0119891	0	1	0	1
CEACAM22P	2.659	NA	0	0	0	0
LOC101060091	2.659	NA	0	0	0	0
LOC101926933	2.659	NA	0	0	0	0
MIR548AQ	2.659	NA	0	0	0	0
CNBD2	2.658	NA	0	0	0	0
LOC100131289	2.658	NA	0	0	0	0
HN1	2.657	0.0109428	0	1	0	1
ENTPD5	2.655	0.00100874	0	1	0	1
ABCG1	2.653	0.0255285	0	1	0	1
C5orf52	2.653	NA	0	0	0	0
CPNE9	2.653	NA	0	0	0	0
DEFA6	2.653	NA	0	0	0	0
ELAVL3	2.653	NA	0	0	0	0
FAM183B	2.653	NA	0	0	0	0
GPR15	2.653	NA	0	0	0	0
KISS1	2.653	NA	0	0	0	0
LINC01402	2.653	NA	0	0	0	0
LOC283683	2.653	NA	0	0	0	0
MIR106B	2.653	NA	0	0	0	0
ODF3L1	2.653	NA	0	0	0	0
ACTA1	2.652	NA	0	0	0	0
C20orf203	2.652	NA	0	0	0	0
EOMES	2.652	NA	0	0	0	0
FAM27E3	2.652	NA	0	0	0	0
HDAC11-AS1	2.652	NA	0	0	0	0
HOXB-AS3	2.652	NA	0	0	0	0
LINC01399	2.652	NA	0	0	0	0
SPACA6P-AS	2.652	NA	0	0	0	0
SCARNA22	2.647	NA	0	0	0	0
BRWD1-AS1	2.646	NA	0	0	0	0
CLNK	2.646	NA	0	0	0	0
HMX2	2.646	NA	0	0	0	0
LINC01215	2.646	NA	0	0	0	0
LOC101929439	2.646	NA	0	0	0	0
LOC101929705	2.646	NA	0	0	0	0
LOC646626	2.646	NA	0	0	0	0
MIR548S	2.646	NA	0	0	0	0
MIR569	2.646	NA	0	0	0	0
OR52N1	2.646	NA	0	0	0	0
STAC2	2.646	NA	0	0	0	0
VTRNA2-1	2.646	NA	0	0	0	0
HIST1H3F	2.645	0.209996	0	0	0	0
DND1	2.644	NA	0	0	0	0
C15orf62	2.64	NA	0	0	0	0
GRM2	2.64	NA	0	0	0	0
LINC01429	2.64	NA	0	0	0	0
ADORA2A	2.639	NA	0	0	0	0
CASQ1	2.639	NA	0	0	0	0
GNAT3	2.639	NA	0	0	0	0
TAS2R38	2.639	NA	0	0	0	0
WFDC21P	2.639	NA	0	0	0	0
DUOXA1	2.638	NA	0	0	0	0
CACNA1H	2.637	2.92e-06	0	1	0	1
DMBX1	2.634	NA	0	0	0	0
KANSL1	2.632	0.238239	0	0	0	0
CLIC3	2.632	0.446723	0	0	0	0
ABR	2.632	NA	0	0	0	0
CARTPT	2.632	NA	0	0	0	0
ECEL1P2	2.632	NA	0	0	0	0
MIR1251	2.632	NA	0	0	0	0
MIR548AS	2.632	NA	0	0	0	0
MPP4	2.632	NA	0	0	0	0
HOXB3	2.628	0.0365166	0	1	0	1
INF2	2.627	0.000164718	0	1	0	1
COL10A1	2.624	0.360184	0	0	0	0
MIR181A1HG	2.619	NA	0	0	0	0
ABLIM3	2.618	0.0561884	0	1	0	0
TMPRSS3	2.616	0.061361	0	1	0	0
S100A2	2.612	0.349183	0	0	0	0
CASQ2	2.612	NA	0	0	0	0
RASAL3	2.611	0.0236962	0	1	0	1
ARHGAP26	2.608	5.34e-05	0	1	0	1
CACNB3	2.606	0.0308699	0	1	0	1
TOR4A	2.604	0.0027204	0	1	0	1
COL11A1	2.6	0.165705	0	0	0	0
TNFSF15	2.598	0.077768	0	1	0	0
EMC3-AS1	2.597	0.0209812	0	1	0	1
PRUNE2	2.595	0.00680285	0	1	0	1
ASPDH	2.593	NA	0	0	0	0
ABCB4	2.592	NA	0	0	0	0
IL2RB	2.59	0.269679	0	0	0	0
HOXB2	2.589	0.0125171	0	1	0	1
TONSL-AS1	2.589	NA	0	0	0	0
CSPG4	2.587	0.00200748	0	1	0	1
CD6	2.586	0.127867	0	0	0	0
ADRA1B	2.585	NA	0	0	0	0
NGEF	2.584	1.67e-05	0	1	0	1
HIF1A-AS2	2.584	0.215582	0	0	0	0
GBP3	2.58	0.000726051	0	1	0	1
CABP4	2.58	NA	0	0	0	0
LOC648987	2.579	0.0551562	0	1	0	0
SFXN3	2.578	5.69e-11	0	1	0	1
LOC654342	2.578	NA	0	0	0	0
MIR200A	2.575	NA	0	0	0	0
CLDN23	2.572	0.00120923	0	1	0	1
ARHGEF34P	2.572	0.132797	0	0	0	0
LEP	2.571	0.649047	0	0	0	0
COL7A1	2.569	0.150853	0	0	0	0
OR2A7	2.569	NA	0	0	0	0
LOC399715	2.562	0.00587799	0	1	0	1
HOXA5	2.562	NA	0	0	0	0
SELPLG	2.561	0.083196	0	1	0	0
FGF19	2.561	NA	0	0	0	0
ALS2CL	2.557	0.00289399	0	1	0	1
MEI1	2.553	NA	0	0	0	0
CARD16	2.552	0.18118	0	0	0	0
PARP3	2.551	5.22e-05	0	1	0	1
NBEAL2	2.551	0.00205272	0	1	0	1
SLFN13	2.551	0.0193902	0	1	0	1
TJP3	2.55	1.5e-06	0	1	0	1
MIR2052HG	2.549	NA	0	0	0	0
TLX1	2.549	NA	0	0	0	0
HIST1H3E	2.547	NA	0	0	0	0
OXCT2	2.547	NA	0	0	0	0
TH	2.544	NA	0	0	0	0
ESPL1	2.54	0.090767	0	1	0	0
LOC101928891	2.54	NA	0	0	0	0
NRN1L	2.54	NA	0	0	0	0
SYTL2	2.539	0.000646816	0	1	0	1
ABCA4	2.537	NA	0	0	0	0
ISM1-AS1	2.537	NA	0	0	0	0
LOC105447645	2.537	NA	0	0	0	0
LOC643733	2.537	NA	0	0	0	0
MIR4517	2.537	NA	0	0	0	0
PLA2G2A	2.537	NA	0	0	0	0
IFI44L	2.534	0.0932635	0	1	0	0
SNORD16	2.534	0.254607	0	0	0	0
LRRC56	2.534	NA	0	0	0	0
PIRT	2.534	NA	0	0	0	0
TMEM54	2.533	4.95e-06	0	1	0	1
PLB1	2.533	0.135769	0	0	0	0
IL1R2	2.533	NA	0	0	0	0
MIR2116	2.533	NA	0	0	0	0
MIR548AT	2.533	NA	0	0	0	0
TTLL13P	2.531	NA	0	0	0	0
GPAT3	2.529	0.0143018	0	1	0	1
ARHGAP23	2.527	NA	0	0	0	0
EMBP1	2.527	NA	0	0	0	0
ARHGAP40	2.526	0.522211	0	0	0	0
LOC101927087	2.526	NA	0	0	0	0
MYLK	2.523	0.0112409	0	1	0	1
ALDH3B2	2.523	0.470159	0	0	0	0
NEFL	2.522	NA	0	0	0	0
TCTEX1D1	2.522	NA	0	0	0	0
OSBPL7	2.521	0.000896446	0	1	0	1
MBOAT2	2.521	0.0927997	0	1	0	0
LMNTD2	2.519	NA	0	0	0	0
RDH5	2.517	NA	0	0	0	0
MRVI1	2.512	0.0101494	0	1	0	1
TTYH3	2.507	0.00479438	0	1	0	1
SEMA6C	2.504	0.0118396	0	1	0	1
MYOM3	2.504	0.0372673	0	1	0	1
PIK3C2G	2.503	0.0923714	0	1	0	0
TNFRSF25	2.502	0.108979	0	0	0	0
TBC1D2	2.499	0.0106245	0	1	0	1
TMEM26	2.499	NA	0	0	0	0
PKDCC	2.497	0.0184231	0	1	0	1
SLC19A1	2.495	0.0222579	0	1	0	1
PLEC	2.493	0.00935017	0	1	0	1
IQGAP3	2.492	0.124511	0	0	0	0
HRH2	2.486	NA	0	0	0	0
RCN3	2.483	0.00396341	0	1	0	1
TTBK1	2.483	NA	0	0	0	0
SYNJ2-IT1	2.481	NA	0	0	0	0
ODF3B	2.48	0.0210945	0	1	0	1
LOC101927056	2.479	NA	0	0	0	0
DGAT2	2.477	0.0854236	0	1	0	0
TSPAN15	2.475	1.16e-05	0	1	0	1
NLRC5	2.475	0.000532091	0	1	0	1
COL8A2	2.473	0.315019	0	0	0	0
GRAMD2	2.473	NA	0	0	0	0
C6orf132	2.471	0.000142093	0	1	0	1
ACOT1	2.47	0.0993428	0	1	0	0
CCDC154	2.469	0.291035	0	0	0	0
WDR49	2.465	0.335613	0	0	0	0
SLC40A1	2.462	6.9e-15	0	1	0	1
CALML4	2.462	8.33e-09	0	1	0	1
PPP1R11	2.462	NA	0	0	0	0
TRAK1	2.461	1.88e-07	0	1	0	1
SOX18	2.46	0.00322128	0	1	0	1
EPSTI1	2.458	0.0635887	0	1	0	0
MIR646HG	2.455	NA	0	0	0	0
MFNG	2.453	0.0245986	0	1	0	1
TRIM36	2.453	0.0262053	0	1	0	1
PFKFB3	2.452	1.67e-06	0	1	0	1
SDC1	2.452	0.0396878	0	1	0	1
LOC729966	2.451	0.211928	0	0	0	0
C6orf141	2.45	0.00107107	0	1	0	1
WFDC1	2.45	0.0805434	0	1	0	0
OAT	2.449	0.0223058	0	1	0	1
FAM179A	2.447	NA	0	0	0	0
TTC9	2.446	0.163473	0	0	0	0
TSKU	2.444	0.0332137	0	1	0	1
LOC171391	2.443	0.0463588	0	1	0	1
GDNF	2.443	NA	0	0	0	0
CCDC68	2.441	0.0455284	0	1	0	1
LINC00562	2.441	NA	0	0	0	0
SLC22A18	2.44	0.0177617	0	1	0	1
FBP1	2.44	0.0212363	0	1	0	1
DNAJB13	2.438	NA	0	0	0	0
CXCL17	2.436	0.337169	0	0	0	0
CGN	2.435	1.34e-10	0	1	0	1
SIDT1	2.435	0.0404208	0	1	0	1
ACTA2	2.432	0.00178863	0	1	0	1
RUNX1	2.431	0.0524097	0	1	0	0
SLC9A1	2.428	4.34e-08	0	1	0	1
CD74	2.428	0.00680941	0	1	0	1
SNORD74	2.427	NA	0	0	0	0
ZNF385D	2.426	0.167412	0	0	0	0
PBX4	2.426	0.2327	0	0	0	0
TACR1	2.426	NA	0	0	0	0
LOC153684	2.42	0.00437773	0	1	0	1
FA2H	2.419	0.0254744	0	1	0	1
IRAK2	2.415	0.042416	0	1	0	1
INPP5J	2.413	0.112791	0	0	0	0
CBLC	2.412	0.000822025	0	1	0	1
SPRED3	2.409	0.111574	0	0	0	0
CD207	2.408	NA	0	0	0	0
CLCA1	2.408	NA	0	0	0	0
HSPB7	2.407	0.0316717	0	1	0	1
NPIPB11	2.406	0.14223	0	0	0	0
NAPSB	2.399	NA	0	0	0	0
TRIM16	2.398	0.0548666	0	1	0	0
MARCO	2.392	NA	0	0	0	0
XIRP1	2.385	NA	0	0	0	0
MB21D1	2.384	0.0245853	0	1	0	1
AIM2	2.382	0.632812	0	0	0	0
CHST13	2.381	NA	0	0	0	0
LRAT	2.38	0.133047	0	0	0	0
PTK2B	2.379	0.00023621	0	1	0	1
LINC01612	2.378	NA	0	0	0	0
MIR5706	2.378	NA	0	0	0	0
NCF4	2.378	NA	0	0	0	0
PNPLA1	2.378	NA	0	0	0	0
NRP2	2.377	0.139595	0	0	0	0
ACKR1	2.377	0.204572	0	0	0	0
TMEM105	2.377	NA	0	0	0	0
FAM229A	2.375	0.244767	0	0	0	0
CRHR1-IT1	2.374	NA	0	0	0	0
MIR429	2.373	NA	0	0	0	0
PFKP	2.372	0.00597849	0	1	0	1
EVPLL	2.37	NA	0	0	0	0
TNFRSF18	2.37	NA	0	0	0	0
GATA3	2.365	0.405928	0	0	0	0
MIR3941	2.365	NA	0	0	0	0
MIR4479	2.365	NA	0	0	0	0
NUP210L	2.365	NA	0	0	0	0
PTGES3L	2.365	NA	0	0	0	0
MYL9	2.364	0.00661365	0	1	0	1
LOC102724312	2.364	0.0978306	0	1	0	0
MAOB	2.363	6.45e-07	0	1	0	1
RRH	2.362	NA	0	0	0	0
SULT1C2P1	2.362	NA	0	0	0	0
DKK4	2.361	NA	0	0	0	0
FRMPD3	2.361	NA	0	0	0	0
SIRT7	2.36	3.81e-06	0	1	0	1
LINC00265	2.36	0.00115175	0	1	0	1
ID1	2.36	0.0276998	0	1	0	1
KCNE3	2.359	0.0600913	0	1	0	0
SLITRK6	2.359	0.17376	0	0	0	0
FAM83D	2.359	0.311659	0	0	0	0
MIR221	2.358	NA	0	0	0	0
MIR423	2.358	NA	0	0	0	0
NPIPB15	2.358	NA	0	0	0	0
GSDMA	2.357	NA	0	0	0	0
LINC00431	2.357	NA	0	0	0	0
WFDC3	2.357	NA	0	0	0	0
ITGB7	2.356	0.103077	0	0	0	0
FAM110A	2.355	0.0237412	0	1	0	1
JMJD1C-AS1	2.355	NA	0	0	0	0
PLEK2	2.354	0.0652158	0	1	0	0
SELE	2.353	0.154872	0	0	0	0
AKR7L	2.353	0.213869	0	0	0	0
IL7	2.353	0.257848	0	0	0	0
SNORD72	2.353	NA	0	0	0	0
FXYD5	2.352	0.116255	0	0	0	0
SULF2	2.349	0.192055	0	0	0	0
ZNF860	2.348	0.445751	0	0	0	0
CD1C	2.348	NA	0	0	0	0
MUC1	2.345	0.0244708	0	1	0	1
AVPR1B	2.345	NA	0	0	0	0
COL2A1	2.345	NA	0	0	0	0
LOC100289473	2.345	NA	0	0	0	0
PPFIA2	2.345	NA	0	0	0	0
SFTA1P	2.345	NA	0	0	0	0
C22orf24	2.344	NA	0	0	0	0
CHRFAM7A	2.344	NA	0	0	0	0
CIDEA	2.344	NA	0	0	0	0
CLEC4G	2.344	NA	0	0	0	0
DBIL5P2	2.344	NA	0	0	0	0
ENPP6	2.344	NA	0	0	0	0
HSF5	2.344	NA	0	0	0	0
LOC101926960	2.344	NA	0	0	0	0
LOC101927829	2.344	NA	0	0	0	0
LOC101928973	2.344	NA	0	0	0	0
LOC541472	2.344	NA	0	0	0	0
LSMEM2	2.344	NA	0	0	0	0
MIR6780B	2.344	NA	0	0	0	0
MLC1	2.344	NA	0	0	0	0
MS4A15	2.344	NA	0	0	0	0
TSPO2	2.344	NA	0	0	0	0
FBN2	2.343	0.404228	0	0	0	0
KRT81	2.343	NA	0	0	0	0
LOC101927267	2.343	NA	0	0	0	0
SOWAHA	2.341	0.0988144	0	1	0	0
CARD10	2.339	6.61e-13	0	1	0	1
NPPA-AS1	2.339	NA	0	0	0	0
S100A11	2.338	0.097898	0	1	0	0
CCDC136	2.337	0.0262242	0	1	0	1
GCNT1	2.336	0.00478568	0	1	0	1
ALOX15P1	2.336	NA	0	0	0	0
CD19	2.336	NA	0	0	0	0
CXorf65	2.336	NA	0	0	0	0
DNAH8	2.336	NA	0	0	0	0
HID1-AS1	2.336	NA	0	0	0	0
MIR1303	2.336	NA	0	0	0	0
MIR3161	2.336	NA	0	0	0	0
MIR3200	2.336	NA	0	0	0	0
MIR3677	2.336	NA	0	0	0	0
MIR378A	2.336	NA	0	0	0	0
MIR3909	2.336	NA	0	0	0	0
MIR4701	2.336	NA	0	0	0	0
PNOC	2.336	NA	0	0	0	0
SHD	2.336	NA	0	0	0	0
SNORA70E	2.336	NA	0	0	0	0
SPATC1	2.336	NA	0	0	0	0
TEX35	2.336	NA	0	0	0	0
UMODL1	2.336	NA	0	0	0	0
FAM133DP	2.335	NA	0	0	0	0
SLC12A5	2.335	NA	0	0	0	0
DYX1C1	2.334	NA	0	0	0	0
LOC101927164	2.334	NA	0	0	0	0
RHEBL1	2.333	NA	0	0	0	0
LOC646903	2.332	NA	0	0	0	0
P2RX6	2.332	NA	0	0	0	0
CYP27A1	2.331	0.0182266	0	1	0	1
IKZF3	2.329	0.0119594	0	1	0	1
CACNA2D4	2.328	NA	0	0	0	0
KLHDC7B	2.327	0.746514	0	0	0	0
BBOX1-AS1	2.327	NA	0	0	0	0
BEND6	2.327	NA	0	0	0	0
BLK	2.327	NA	0	0	0	0
DOC2GP	2.327	NA	0	0	0	0
FALEC	2.327	NA	0	0	0	0
GCSAML	2.327	NA	0	0	0	0
LINC00548	2.327	NA	0	0	0	0
LINC00605	2.327	NA	0	0	0	0
LOC100272216	2.327	NA	0	0	0	0
LOC101928514	2.327	NA	0	0	0	0
MIR3177	2.327	NA	0	0	0	0
MIR4737	2.327	NA	0	0	0	0
MIR6075	2.327	NA	0	0	0	0
MIR6793	2.327	NA	0	0	0	0
MIR6880	2.327	NA	0	0	0	0
MIR765	2.327	NA	0	0	0	0
NRIR	2.327	NA	0	0	0	0
OR7E2P	2.327	NA	0	0	0	0
P2RX2	2.327	NA	0	0	0	0
RAB33A	2.327	NA	0	0	0	0
SLC10A4	2.327	NA	0	0	0	0
SNORA20	2.327	NA	0	0	0	0
SNORD42B	2.327	NA	0	0	0	0
SPECC1L-ADORA2A	2.327	NA	0	0	0	0
TGFBR3L	2.327	NA	0	0	0	0
TLR9	2.327	NA	0	0	0	0
TRPM8	2.327	NA	0	0	0	0
TSTA3	2.327	NA	0	0	0	0
UPK3B	2.327	NA	0	0	0	0
ANTXR2	2.322	0.00577918	0	1	0	1
FBXL19-AS1	2.321	0.0136998	0	1	0	1
MTRNR2L2	2.321	NA	0	0	0	0
RPL13AP20	2.321	NA	0	0	0	0
SNORD88C	2.321	NA	0	0	0	0
COX6B2	2.32	0.510771	0	0	0	0
BIRC7	2.319	NA	0	0	0	0
GPR17	2.319	NA	0	0	0	0
KRT77	2.319	NA	0	0	0	0
LINC00304	2.319	NA	0	0	0	0
LINC00648	2.319	NA	0	0	0	0
LOC101927020	2.319	NA	0	0	0	0
LOC101927691	2.319	NA	0	0	0	0
LOC101928663	2.319	NA	0	0	0	0
LOC102723780	2.319	NA	0	0	0	0
MIR6837	2.319	NA	0	0	0	0
MIR8063	2.319	NA	0	0	0	0
OR1J2	2.319	NA	0	0	0	0
OR1Q1	2.319	NA	0	0	0	0
SNORD41	2.319	NA	0	0	0	0
TPO	2.319	NA	0	0	0	0
TREML2	2.319	NA	0	0	0	0
PLEKHA6	2.317	0.00116722	0	1	0	1
INSRR	2.314	NA	0	0	0	0
TMEM92-AS1	2.314	NA	0	0	0	0
PTGER2	2.313	0.144068	0	0	0	0
COL4A6	2.312	NA	0	0	0	0
MTRNR2L3	2.311	NA	0	0	0	0
KRT6A	2.31	0.794416	0	0	0	0
ALG1L2	2.31	NA	0	0	0	0
CDIPT-AS1	2.31	NA	0	0	0	0
CHAT	2.31	NA	0	0	0	0
FAM221B	2.31	NA	0	0	0	0
HCG4B	2.31	NA	0	0	0	0
HOTAIR	2.31	NA	0	0	0	0
IL37	2.31	NA	0	0	0	0
KIAA2012	2.31	NA	0	0	0	0
LHX5	2.31	NA	0	0	0	0
LINC00336	2.31	NA	0	0	0	0
LINC01050	2.31	NA	0	0	0	0
LMO7DN-IT1	2.31	NA	0	0	0	0
MACROD2-IT1	2.31	NA	0	0	0	0
MIR1-1HG	2.31	NA	0	0	0	0
MIR196A1	2.31	NA	0	0	0	0
MIR638	2.31	NA	0	0	0	0
OR1J4	2.31	NA	0	0	0	0
PAEP	2.31	NA	0	0	0	0
PRSS33	2.31	NA	0	0	0	0
PRSS41	2.31	NA	0	0	0	0
SMPX	2.31	NA	0	0	0	0
SPINK4	2.31	NA	0	0	0	0
TNFRSF8	2.31	NA	0	0	0	0
SLC25A2	2.308	NA	0	0	0	0
CCDC120	2.305	0.00346037	0	1	0	1
C11orf80	2.304	0.000507136	0	1	0	1
ALPK2	2.304	NA	0	0	0	0
DFNA5	2.303	0.0547912	0	1	0	0
HMOX1	2.303	0.0548666	0	1	0	0
SPAG8	2.302	NA	0	0	0	0
LOC653602	2.298	0.287987	0	0	0	0
MIR143HG	2.297	0.0355774	0	1	0	1
IFI44	2.297	0.0614558	0	1	0	0
SAP25	2.296	0.0736609	0	1	0	0
OVGP1	2.296	0.128297	0	0	0	0
MASP1	2.296	0.405859	0	0	0	0
ADAM19	2.294	0.0561884	0	1	0	0
NR1H4	2.292	0.349426	0	0	0	0
CD68	2.291	0.00820513	0	1	0	1
PPARGC1B	2.29	0.000741839	0	1	0	1
INPP4B	2.289	0.0210228	0	1	0	1
SEC24B-AS1	2.285	NA	0	0	0	0
ATP6V1B1	2.283	0.144384	0	0	0	0
NHSL1	2.281	0.00447006	0	1	0	1
KIAA1551	2.28	9.96e-09	0	1	0	1
SLC26A1	2.28	0.179807	0	0	0	0
SLC25A25-AS1	2.279	0.000476763	0	1	0	1
TMPO-AS1	2.279	0.124593	0	0	0	0
LOC284825	2.279	NA	0	0	0	0
CPNE7	2.278	0.0877303	0	1	0	0
MX1	2.276	0.0557503	0	1	0	0
C11orf91	2.273	NA	0	0	0	0
SLC6A1	2.271	NA	0	0	0	0
ZNF815P	2.27	0.0586283	0	1	0	0
2001-09-01	2.27	NA	0	0	0	0
HLA-B	2.267	0.157059	0	0	0	0
GBP2	2.265	0.046851	0	1	0	1
DAPK2	2.261	0.0316841	0	1	0	1
FAM19A2	2.261	0.303652	0	0	0	0
KCNB1	2.261	NA	0	0	0	0
NUGGC	2.26	NA	0	0	0	0
SKOR1	2.259	NA	0	0	0	0
DDX60L	2.257	0.00568171	0	1	0	1
KLHL25	2.257	0.00598621	0	1	0	1
SLC16A1	2.257	0.0182294	0	1	0	1
ADH1C	2.257	0.215013	0	0	0	0
RUNDC3B	2.256	0.399937	0	0	0	0
SULF1	2.254	0.17295	0	0	0	0
ZNF137P	2.252	0.0598937	0	1	0	0
BNIPL	2.251	NA	0	0	0	0
LBX2-AS1	2.248	0.000270408	0	1	0	1
IKBKE	2.245	0.000956657	0	1	0	1
NTM	2.245	0.387568	0	0	0	0
NQO1	2.244	0.103356	0	0	0	0
OTC	2.244	0.370065	0	0	0	0
LINC01002	2.244	NA	0	0	0	0
SLC7A5P1	2.244	NA	0	0	0	0
HIST1H2BH	2.243	0.29501	0	0	0	0
ARL14	2.242	0.0648297	0	1	0	0
SNORA38B	2.242	0.338992	0	0	0	0
PHACTR3	2.235	NA	0	0	0	0
PLCXD2	2.234	0.0736609	0	1	0	0
PIK3C2B	2.233	1.28e-05	0	1	0	1
NFE2	2.233	NA	0	0	0	0
ADAP1	2.232	1.16e-05	0	1	0	1
TGM2	2.232	0.105415	0	0	0	0
JUP	2.23	0.025609	0	1	0	1
HLA-DQB1	2.229	0.790677	0	0	0	0
CYP4F3	2.227	0.295182	0	0	0	0
GNB3	2.226	0.156331	0	0	0	0
FABP4	2.225	0.459402	0	0	0	0
SAT1	2.223	0.00814447	0	1	0	1
DTX2P1-UPK3BP1-PMS2P11	2.222	0.00233672	0	1	0	1
ABO	2.222	0.116033	0	0	0	0
ARAP3	2.217	0.00261717	0	1	0	1
NHS	2.217	0.159745	0	0	0	0
RNF43	2.216	0.00101532	0	1	0	1
CKMT1A	2.216	NA	0	0	0	0
LOC643355	2.215	NA	0	0	0	0
GMIP	2.213	9.22e-05	0	1	0	1
SSX2IP	2.212	0.000777567	0	1	0	1
ETV4	2.211	0.0100223	0	1	0	1
MEGF6	2.21	0.0167126	0	1	0	1
SPINK5	2.21	0.567762	0	0	0	0
CORO6	2.209	0.153207	0	0	0	0
METTL21EP	2.207	NA	0	0	0	0
PLN	2.201	0.142934	0	0	0	0
P3H2	2.2	0.0254744	0	1	0	1
ARHGEF16	2.199	0.00172547	0	1	0	1
2009-09-01	2.196	0.0231478	0	1	0	1
MOGAT1	2.194	NA	0	0	0	0
S100A16	2.193	0.0722025	0	1	0	0
TYMP	2.191	0.160978	0	0	0	0
SDK2	2.191	NA	0	0	0	0
FASLG	2.19	NA	0	0	0	0
GZMB	2.19	NA	0	0	0	0
TUSC5	2.19	NA	0	0	0	0
PATL2	2.188	NA	0	0	0	0
SLAMF6	2.187	NA	0	0	0	0
MVP	2.186	5.99e-10	0	1	0	1
CD244	2.185	NA	0	0	0	0
LOC101927592	2.185	NA	0	0	0	0
LDB3	2.184	0.191154	0	0	0	0
FLJ34503	2.184	NA	0	0	0	0
MIR4750	2.184	NA	0	0	0	0
TC2N	2.184	NA	0	0	0	0
TCF7L2	2.183	5.32e-06	0	1	0	1
CD27	2.183	NA	0	0	0	0
VASP	2.182	0.0041166	0	1	0	1
TFAP2A	2.182	0.308814	0	0	0	0
IL23R	2.18	NA	0	0	0	0
MIR4755	2.18	NA	0	0	0	0
SNORD116-22	2.18	NA	0	0	0	0
ZNF705E	2.18	NA	0	0	0	0
C4orf47	2.179	NA	0	0	0	0
RASL10A	2.179	NA	0	0	0	0
RPS6KA1	2.178	0.00302631	0	1	0	1
MMP12	2.178	NA	0	0	0	0
TUBA3FP	2.177	NA	0	0	0	0
CD58	2.176	0.0239315	0	1	0	1
CDH13	2.175	NA	0	0	0	0
LINC01132	2.175	NA	0	0	0	0
SIGLEC5	2.175	NA	0	0	0	0
ZNF663P	2.175	NA	0	0	0	0
LINC00426	2.174	NA	0	0	0	0
PNP	2.173	4.54e-05	0	1	0	1
PLXNA4	2.173	0.0124365	0	1	0	1
TMEM44	2.173	0.0281166	0	1	0	1
PIANP	2.171	NA	0	0	0	0
SNORD36B	2.171	NA	0	0	0	0
LINC00685	2.17	NA	0	0	0	0
LOC101929574	2.17	NA	0	0	0	0
MIR3128	2.17	NA	0	0	0	0
MIR99B	2.17	NA	0	0	0	0
ZMIZ1-AS1	2.17	NA	0	0	0	0
MDFI	2.169	0.35697	0	0	0	0
GAS6-AS1	2.168	0.130011	0	0	0	0
SNORD28	2.168	NA	0	0	0	0
PROSER3	2.167	0.00391015	0	1	0	1
FIBCD1	2.167	NA	0	0	0	0
HOXA2	2.167	NA	0	0	0	0
LOC100289580	2.167	NA	0	0	0	0
NOTUM	2.167	NA	0	0	0	0
SOX10	2.167	NA	0	0	0	0
ABHD3	2.166	1.19e-08	0	1	0	1
KRT4	2.166	0.661435	0	0	0	0
DLEU7-AS1	2.166	NA	0	0	0	0
MIR4427	2.166	NA	0	0	0	0
TMEM176A	2.165	0.087624	0	1	0	0
DKFZp434J0226	2.165	NA	0	0	0	0
ACRC	2.163	0.0342651	0	1	0	1
TNFRSF4	2.162	NA	0	0	0	0
DCAF4L1	2.161	NA	0	0	0	0
LINC00397	2.161	NA	0	0	0	0
PACERR	2.161	NA	0	0	0	0
SNORA77	2.161	NA	0	0	0	0
OSBPL3	2.16	0.00979129	0	1	0	1
COL8A1	2.16	0.367099	0	0	0	0
ADD3-AS1	2.16	NA	0	0	0	0
KCNIP4	2.16	NA	0	0	0	0
DNAH3	2.156	0.402823	0	0	0	0
LOC101928295	2.156	NA	0	0	0	0
HOXD9	2.155	NA	0	0	0	0
SPRR3	2.155	NA	0	0	0	0
FAM155A-IT1	2.15	NA	0	0	0	0
FAM73B	2.149	2.69e-05	0	1	0	1
SLC35E4	2.149	0.0233581	0	1	0	1
DDX60	2.147	0.0428907	0	1	0	1
RUNX2	2.147	0.044768	0	1	0	1
C2orf81	2.147	0.157118	0	0	0	0
HIST1H2AI	2.146	0.492244	0	0	0	0
CD247	2.145	NA	0	0	0	0
MIR6875	2.145	NA	0	0	0	0
SNORD4A	2.145	NA	0	0	0	0
CAPG	2.144	0.0903466	0	1	0	0
POF1B	2.142	8.85e-09	0	1	0	1
C1GALT1	2.142	0.0021602	0	1	0	1
RTP4	2.141	0.111693	0	0	0	0
PLIN4	2.14	0.23996	0	0	0	0
PELI1	2.139	0.00637894	0	1	0	1
FOXD2-AS1	2.138	0.0488961	0	1	0	1
LTB4R2	2.137	0.0817006	0	1	0	0
CTD-3080P12.3	2.136	0.559868	0	0	0	0
LEAP2	2.136	NA	0	0	0	0
ADAMTS6	2.133	0.340561	0	0	0	0
CLCF1	2.131	0.0240724	0	1	0	1
ADRA1A	2.131	NA	0	0	0	0
HNF4G	2.13	0.0149557	0	1	0	1
TESPA1	2.127	NA	0	0	0	0
ARRDC2	2.126	0.00251155	0	1	0	1
HMGCS2	2.125	0.358977	0	0	0	0
LIME1	2.122	0.083921	0	1	0	0
KLK6	2.12	0.470772	0	0	0	0
HIST1H2BM	2.118	NA	0	0	0	0
SMIM2-AS1	2.118	NA	0	0	0	0
KLF4	2.117	0.000249822	0	1	0	1
STON2	2.117	0.0350781	0	1	0	1
LOC100288152	2.116	0.0511178	0	1	0	0
MIR4326	2.115	NA	0	0	0	0
LETM2	2.114	0.197212	0	0	0	0
NSG1	2.113	NA	0	0	0	0
LOC729737	2.112	0.0909234	0	1	0	0
PTGR1	2.109	0.0047679	0	1	0	1
LOC400043	2.108	0.378942	0	0	0	0
LOC730102	2.107	0.000608604	0	1	0	1
SLAMF7	2.107	0.160759	0	0	0	0
CIB2	2.106	0.194189	0	0	0	0
FGD5	2.105	0.00189105	0	1	0	1
LOC101929679	2.103	0.105956	0	0	0	0
SLC6A6	2.099	0.0223058	0	1	0	1
UBA7	2.097	1.81e-05	0	1	0	1
AKR1C3	2.097	0.0175	0	1	0	1
SLC22A13	2.097	NA	0	0	0	0
HYDIN2	2.095	0.467576	0	0	0	0
LBHD1	2.092	0.0902116	0	1	0	0
PVRIG	2.092	NA	0	0	0	0
IL12RB1	2.091	NA	0	0	0	0
ZNF462	2.09	0.000437105	0	1	0	1
EHD1	2.09	0.0197229	0	1	0	1
LAX1	2.09	NA	0	0	0	0
MYB	2.089	NA	0	0	0	0
STEAP1	2.088	0.39599	0	0	0	0
TRANK1	2.087	0.00410189	0	1	0	1
TGFB1I1	2.087	0.0180687	0	1	0	1
TRIM47	2.087	0.0452085	0	1	0	1
IL7R	2.086	0.174049	0	0	0	0
PHKG1	2.081	NA	0	0	0	0
APOL6	2.079	0.0302926	0	1	0	1
C1orf177	2.079	NA	0	0	0	0
LHX6	2.079	NA	0	0	0	0
SNX32	2.079	NA	0	0	0	0
ZNF321P	2.079	NA	0	0	0	0
HPX	2.075	NA	0	0	0	0
PRAM1	2.075	NA	0	0	0	0
HSPG2	2.074	0.00391663	0	1	0	1
SLC16A4	2.074	0.193885	0	0	0	0
OLFML2B	2.074	0.257168	0	0	0	0
SNORA76A	2.074	NA	0	0	0	0
PRDM1	2.073	0.0449817	0	1	0	1
LINC01268	2.073	0.337972	0	0	0	0
CDC42EP2	2.071	8.4e-05	0	1	0	1
SLC27A4	2.071	0.0114348	0	1	0	1
C1orf116	2.069	0.00424525	0	1	0	1
EPHA7	2.069	0.327752	0	0	0	0
BDNF	2.069	NA	0	0	0	0
FAR2	2.068	0.0358362	0	1	0	1
LOC100652768	2.067	0.0377346	0	1	0	1
GLTSCR1	2.064	0.0204221	0	1	0	1
ITPKA	2.062	0.106755	0	0	0	0
LINC00996	2.061	NA	0	0	0	0
SLC9A4	2.061	NA	0	0	0	0
SAMD9	2.058	0.110945	0	0	0	0
KRT86	2.058	NA	0	0	0	0
DHX58	2.057	0.00234953	0	1	0	1
PKD1L1	2.057	0.215582	0	0	0	0
LOC100132356	2.056	NA	0	0	0	0
TKFC	2.055	0.00868808	0	1	0	1
MET	2.055	0.111938	0	0	0	0
ZC3H12A	2.053	4.7e-05	0	1	0	1
LMTK3	2.053	0.048355	0	1	0	1
REEP6	2.053	0.0578677	0	1	0	0
ETS2	2.05	0.0124475	0	1	0	1
EXOC3L1	2.048	NA	0	0	0	0
ITGA9	2.047	0.0195904	0	1	0	1
ANO8	2.046	1.67e-06	0	1	0	1
CDCP1	2.043	0.00977799	0	1	0	1
TOMM40L	2.041	0.00677985	0	1	0	1
S100A10	2.04	0.0322466	0	1	0	1
ELOVL6	2.04	0.0440744	0	1	0	1
ATP10A	2.039	0.0867146	0	1	0	0
RASGRP2	2.038	0.213456	0	0	0	0
MYH3	2.038	0.242615	0	0	0	0
SAMD14	2.038	NA	0	0	0	0
C9orf173-AS1	2.037	0.270037	0	0	0	0
SLCO5A1	2.037	NA	0	0	0	0
TRIM3	2.035	0.00503756	0	1	0	1
SHROOM4	2.035	0.058445	0	1	0	0
PLAUR	2.035	0.0615096	0	1	0	0
COL5A1	2.034	0.224688	0	0	0	0
CASZ1	2.033	0.00260437	0	1	0	1
IL6R	2.032	1.83e-05	0	1	0	1
ZMYND15	2.032	0.109862	0	0	0	0
APOL4	2.032	0.338504	0	0	0	0
ITGA7	2.031	0.0178204	0	1	0	1
PDSS1	2.031	0.0180354	0	1	0	1
FKBP1B	2.028	0.0162377	0	1	0	1
MOV10L1	2.028	NA	0	0	0	0
CCR5	2.027	0.309817	0	0	0	0
TIGIT	2.022	NA	0	0	0	0
GRTP1	2.021	0.000361073	0	1	0	1
LIMA1	2.02	0.000592261	0	1	0	1
PAQR7	2.019	0.0263209	0	1	0	1
CNTNAP5	2.019	NA	0	0	0	0
LCK	2.018	0.232166	0	0	0	0
GABRE	2.017	0.0509769	0	1	0	0
RUSC1-AS1	2.016	0.248802	0	0	0	0
RIN3	2.015	0.000981124	0	1	0	1
RNF213	2.014	0.000810528	0	1	0	1
TBX19	2.014	0.149898	0	0	0	0
LOC102724301	2.014	NA	0	0	0	0
TBXAS1	2.013	0.0678468	0	1	0	0
CCNI2	2.011	NA	0	0	0	0
PIPOX	2.011	NA	0	0	0	0
PLXNA3	2.009	0.00259	0	1	0	1
SLCO1B3	2.008	0.464083	0	0	0	0
MGAT4B	2.005	1.77e-05	0	1	0	1
LRRC16B	2.005	0.242235	0	0	0	0
CDKL1	2.004	0.0024458	0	1	0	1
ATF6B	2.001	NA	0	0	0	0
HIST1H2BI	2	NA	0	0	0	0
HSD17B3	1.996	0.498949	0	0	0	0
SCNN1D	1.995	0.163334	0	0	0	0
MAST2	1.994	2.53e-05	0	1	0	1
GOLM1	1.991	0.0162377	0	1	0	1
RP1L1	1.991	0.537575	0	0	0	0
LPIN3	1.99	0.00363257	0	1	0	1
ANKRD9	1.988	0.0183276	0	1	0	1
EYA2	1.985	0.256664	0	0	0	0
DOCK6	1.982	0.000167383	0	1	0	1
PLEKHA7	1.982	0.000237715	0	1	0	1
ARHGAP9	1.98	0.0692764	0	1	0	0
HAGHL	1.979	0.214655	0	0	0	0
PLIN1	1.978	0.432168	0	0	0	0
TMEM154	1.977	0.320513	0	0	0	0
SHROOM3	1.976	0.00108466	0	1	0	1
FAM118B	1.974	0.00204749	0	1	0	1
DPYSL3	1.974	0.0854236	0	1	0	0
C10orf54	1.973	0.030899	0	1	0	1
PRICKLE4	1.97	0.0249316	0	1	0	1
TCERG1L	1.97	NA	0	0	0	0
ZNF695	1.97	NA	0	0	0	0
SPINT1	1.968	0.00808081	0	1	0	1
C22orf34	1.968	NA	0	0	0	0
GRHL3	1.968	NA	0	0	0	0
HPSE2	1.968	NA	0	0	0	0
PAX5	1.968	NA	0	0	0	0
RYR3	1.968	NA	0	0	0	0
SGCZ	1.968	NA	0	0	0	0
SIRPG	1.968	NA	0	0	0	0
TNFRSF13B	1.968	NA	0	0	0	0
ATP7B	1.967	0.0277392	0	1	0	1
LINC01224	1.966	0.353181	0	0	0	0
SYT16	1.965	0.310957	0	0	0	0
FMN1	1.964	0.0210228	0	1	0	1
C1RL-AS1	1.962	0.00205804	0	1	0	1
ALAS2	1.962	NA	0	0	0	0
LINC00970	1.962	NA	0	0	0	0
MS4A1	1.962	NA	0	0	0	0
FRY-AS1	1.961	NA	0	0	0	0
GPR68	1.961	NA	0	0	0	0
HCG27	1.961	NA	0	0	0	0
LOC102724552	1.961	NA	0	0	0	0
MIR452	1.961	NA	0	0	0	0
PPIP5K1	1.96	3.41e-09	0	1	0	1
BCL9L	1.96	0.00227499	0	1	0	1
STAM-AS1	1.959	NA	0	0	0	0
TMEM139	1.956	0.0250936	0	1	0	1
CFL1P1	1.956	NA	0	0	0	0
KLRC1	1.956	NA	0	0	0	0
LINC00870	1.956	NA	0	0	0	0
LINC00907	1.956	NA	0	0	0	0
LOC102724661	1.956	NA	0	0	0	0
MIR647	1.956	NA	0	0	0	0
MIR7845	1.956	NA	0	0	0	0
MYOT	1.956	NA	0	0	0	0
LINC00857	1.955	0.21954	0	0	0	0
CACNA1I	1.955	NA	0	0	0	0
ITPR1-AS1	1.955	NA	0	0	0	0
GK	1.954	0.0428951	0	1	0	1
LOC100507424	1.954	0.279081	0	0	0	0
ICAM5	1.954	0.45857	0	0	0	0
CCDC87	1.954	NA	0	0	0	0
IFI6	1.952	0.216166	0	0	0	0
PLAT	1.952	0.23522	0	0	0	0
LOC440434	1.951	NA	0	0	0	0
PSTPIP1	1.951	NA	0	0	0	0
FAM21EP	1.95	NA	0	0	0	0
FMR1-AS1	1.95	NA	0	0	0	0
LINC00239	1.95	NA	0	0	0	0
LINC00310	1.95	NA	0	0	0	0
LOC100128233	1.95	NA	0	0	0	0
LOC100507462	1.95	NA	0	0	0	0
MIR4320	1.95	NA	0	0	0	0
MIR5581	1.95	NA	0	0	0	0
MSC	1.95	NA	0	0	0	0
SH3RF3-AS1	1.95	NA	0	0	0	0
SNORD116-28	1.95	NA	0	0	0	0
IFI35	1.948	0.0466351	0	1	0	1
EPHA10	1.948	0.198839	0	0	0	0
LOC100507634	1.947	NA	0	0	0	0
REC8	1.946	0.017331	0	1	0	1
DIO3OS	1.945	NA	0	0	0	0
LOC441081	1.945	NA	0	0	0	0
MIR27A	1.945	NA	0	0	0	0
NSF	1.945	NA	0	0	0	0
BPNT1	1.943	0.014888	0	1	0	1
SNORD33	1.943	NA	0	0	0	0
TRPV1	1.942	0.130298	0	0	0	0
C19orf71	1.942	0.184044	0	0	0	0
EP300-AS1	1.942	NA	0	0	0	0
FAM83B	1.941	0.0159265	0	1	0	1
HIST2H2BC	1.941	NA	0	0	0	0
SLC37A2	1.94	0.280808	0	0	0	0
MIR6888	1.94	NA	0	0	0	0
RAB44	1.936	NA	0	0	0	0
MYD88	1.935	0.00414889	0	1	0	1
LOC100288846	1.935	NA	0	0	0	0
CD96	1.934	0.206551	0	0	0	0
KCND1	1.933	0.207103	0	0	0	0
LOC391322	1.933	NA	0	0	0	0
LOC729950	1.933	NA	0	0	0	0
MIR10A	1.933	NA	0	0	0	0
NPSR1-AS1	1.933	NA	0	0	0	0
UNC13C	1.933	NA	0	0	0	0
RBPMS2	1.932	0.0564854	0	1	0	0
PITPNM3	1.931	0.00987008	0	1	0	1
C2orf54	1.931	0.492888	0	0	0	0
MCU	1.929	0.0261186	0	1	0	1
LTB4R	1.929	0.0495679	0	1	0	1
AGBL1	1.929	NA	0	0	0	0
AMPD1	1.929	NA	0	0	0	0
ATP2B3	1.929	NA	0	0	0	0
C10orf90	1.929	NA	0	0	0	0
[truncated: 19,566 more rows]
